# Supplementary material for: Mutant generation by allelic exchange and genome resequencing of the biobutanol organism Clostridium acetobutylicum ATCC 824
Source: Biotechnol Biofuels. 2016 Jan 4;9:4. doi: 10.1186/s13068-015-0410-0 (PMC4700727; doi:10.1186/s13068-015-0410-0)
Supplement: Supplementary file 2 — 10.1186/s13068-015-0410-0 This file contains full details of SNV and Indels of ATCC 824 against the GenBank ATCC 824 sequence, NC_003030. [file 13068_2015_410_MOESM2_ESM.xlsx]

## Sheet: NG-5839_aceto_ATCC824_lib98...
Mapping	Position	Type	Ref	Allele	Coverage	Frequency	Feature	Change	Amino acid	CONSEQUENCE - SIMILARITY to DSM 1731
	CHR
NC_003030 mapping	163300	SNV	T	G	215	100	Miscellaneous			Inbetween rRNA
NC_003030 mapping	168439	SNV	T	G	154	98.1	Miscellaneous			Between rRNA CA_Cr009 and CA_Cr010
NC_003030 mapping	196944	Deletion	A	-	165	84.2	CA_C0173			Extends COOH terminus of an umarked histidine kinase from KVKNTK to KVKIPSDEGGQHKLNS -100% identity with SMB_G0177 of DSM 1731
NC_003030 mapping	303842	SNV	T	G	130	99.2	CA_C0272	31T>G	Cys11Gly	Amino acid transporter, amino acid substitution results in 100% identity with SMB_G0277 of DSM 1731
NC_003030 mapping	336007	SNV	T	G	111	100	Miscellaneous			Upstream of Ca_Cr022
NC_003030 mapping	341146	SNV	T	G	141	99.5	Miscellaneous			Upstream of Ca_Cr025
NC_003030 mapping	389758	SNV	T	A	210	96.2	CA_C0331	114T>A		Uncharacterized membrane protein, homolog of YPAA B.subtilis with 100% identity to SMB_G0339 of DSM 1731
NC_003030 mapping	391277	SNV	A	G	149	100	CA_C0332	95T>C	Phe32Ser	Beta-mannanase, amino acid substitution results in 100% identity with SMB_G0340 of DSM 1731
NC_003030 mapping	423815	Deletion	A	-	152	78.9	CA_C0364	488delA	Glu163fs	Metal-dependent hydrolases of the metallobeta-lactamase superfamily, replaces 3 C-terminal amino acids with 71 new ones. Now 100% identical to SMB_G0372 of DSM 1731.
NC_003030 mapping	423881	SNV	A	G	150	98.7	CA_C0364			Silent change in coding region of extended CA_C0364
NC_003030 mapping	440696	SNV	C	A	116	100	CA_C0377	376C>A	Pro126Thr	Glutamine ABC transporter permease - net result of all 15 changes is that protein is 100% identical with SMB_G0385 of DSM 1731
NC_003030 mapping	440698	Deletion	G	-	116	29.3	CA_C0377	378delG	Pro126fs	Glutamine ABC transporter permease - net result of all 15 changes is that protein is 100% identical with SMB_G0385 of DSM 1731
NC_003030 mapping	440700	SNV	A	T	34	100	CA_C0377	380A>T	Glu127Val	Glutamine ABC transporter permease - net result of all 15 changes is that protein is 100% identical with SMB_G0385 of DSM 1731
NC_003030 mapping	440702	SNV	G	T	34	100	CA_C0377	382G>T	Gly128Trp	Glutamine ABC transporter permease - net result of all 15 changes is that protein is 100% identical with SMB_G0385 of DSM 1731
NC_003030 mapping	440705	SNV	C	A	34	100	CA_C0377	385C>A	Pro129Thr	Glutamine ABC transporter permease - net result of all 15 changes is that protein is 100% identical with SMB_G0385 of DSM 1731
NC_003030 mapping	440707	SNV	C	A	35	97.1	CA_C0377	387C>A		Glutamine ABC transporter permease - net result of all 15 changes is that protein is 100% identical with SMB_G0385 of DSM 1731
NC_003030 mapping	440709	SNV	C	A	35	97.1	CA_C0377	389C>A	Thr130Asn	Glutamine ABC transporter permease - net result of all 15 changes is that protein is 100% identical with SMB_G0385 of DSM 1731
NC_003030 mapping	440717	SNV	G	A	126	100	CA_C0377	397G>A	Glu133Lys	Glutamine ABC transporter permease - net result of all 15 changes is that protein is 100% identical with SMB_G0385 of DSM 1731
NC_003030 mapping	440727	Deletion	T	-	136	91.2	CA_C0377	407delT	Ile136fs	Glutamine ABC transporter permease - net result of all 15 changes is that protein is 100% identical with SMB_G0385 of DSM 1731
NC_003030 mapping	440746	Deletion	G	-	168	56	CA_C0377	426delG	Glu142fs	Glutamine ABC transporter permease - net result of all 15 changes is that protein is 100% identical with SMB_G0385 of DSM 1731
NC_003030 mapping	440749	SNV	C	A	94	100	CA_C0377	429C>A		Glutamine ABC transporter permease - net result of all 15 changes is that protein is 100% identical with SMB_G0385 of DSM 1731
NC_003030 mapping	440752	SNV	T	A	94	100	CA_C0377	432T>A		Glutamine ABC transporter permease - net result of all 15 changes is that protein is 100% identical with SMB_G0385 of DSM 1731
NC_003030 mapping	440754	SNV	A	T	94	100	CA_C0377	434A>T	Asn145Ile	Glutamine ABC transporter permease - net result of all 15 changes is that protein is 100% identical with SMB_G0385 of DSM 1731
NC_003030 mapping	440755	SNV	C	A	94	100	CA_C0377	435C>A	Asn145Ile	Glutamine ABC transporter permease - net result of all 15 changes is that protein is 100% identical with SMB_G0385 of DSM 1731
NC_003030 mapping	440758	SNV	C	A	140	100	CA_C0377	438C>A		Glutamine ABC transporter permease - net result of all 15 changes is that protein is 100% identical with SMB_G0385 of DSM 1731
NC_003030 mapping	442498	SNV	T	A	158	100	Miscellaneous			Downstream of CA_C0379 a transcriptional regulator of the GntR family
NC_003030 mapping	442502	SNV	T	A	166	99.48	Miscellaneous			Downstream of CA_C0379 a transcriptional regulator of the GntR family
NC_003030 mapping	454086	SNV	G	A	174	100	CA_C0390	346G>A	Glu116Lys	Cystathionine gamma-synthase, amino acid substitution results in 100% identity with SMB_G0398 of DSM 1731
NC_003030 mapping	513769	Deletion	A	-	145	92.4	Miscellaneous			Upstream of a LuxR family transcriptional regulator CA_C0445, SMB_G0387 in DSM 1731
NC_003030 mapping	520389	Deletion	AATT	-	138	71	CA_C0452	671_672delAA	*224fs	Fucose permease, deletion extendsC-terminus by 164 amino acids - results in 100% identity with SMB_G0461 of DSM 1731
NC_003030 mapping	626697	SNV	C	A	154	100	CA_C0539	60C>A		Silent change in CA_C0539 encoding Beta-mannanase ManB, contains ChW-repeats, 100% identity with SMB_G0551 of DSM 1731
NC_003030 mapping	723418	SNV	C	T	120	100	Miscellaneous			intergenic region upstream of CA_C0622 encoding polyphosphate kinase
NC_003030 mapping	723424	Deletion	T	-	108	88	Miscellaneous			intergenic region upstream of CA_C0622 encoding polyphosphate kinase
NC_003030 mapping	723430	Deletion	G	-	75	85	Miscellaneous			intergenic region upstream of CA_C0622 encoding polyphosphate kinase
NC_003030 mapping	723431	SNV	G	A	85	40	Miscellaneous			intergenic region upstream of CA_C0622 encoding polyphosphate kinase
NC_003030 mapping	723432	Replacement	G	A	85	60	Miscellaneous			intergenic region upstream of CA_C0622 encoding polyphosphate kinase
NC_003030 mapping	723435	SNV	T	A	65	98.5	Miscellaneous			Polyphosphate kinase, this A is the first base of the likely translational start as in SMB_G0636 of DSM 1731
NC_003030 mapping	723444	SNV	T	G	72	100	Miscellaneous			Polyphosphate kinase, this region is part of the CA_C0622 coding region comparable to SMB_G0636 of DSM 1731
NC_003030 mapping	723447	SNV	G	A	68	91.2	Miscellaneous			Polyphosphate kinase, this region is part of the CA_C0622 coding region comparable to SMB_G0636 of DSM 1731
NC_003030 mapping	723453	Deletion	G	-	53	98.1	Miscellaneous			Polyphosphate kinase, this region is part of the CA_C0622 coding region comparable to SMB_G0636 of DSM 1731
NC_003030 mapping	723463	SNV	A	G	74	100	Miscellaneous			Polyphosphate kinase, this region is part of the CA_C0622 coding region comparable to SMB_G0636 of DSM 1731
NC_003030 mapping	723463	SNV	G	A	74	100	Miscellaneous			Polyphosphate kinase, this region is part of the CA_C0622 coding region comparable to SMB_G0636 of DSM 1731
NC_003030 mapping	723491	Insertion	-	G	115	89.6	CA_C0622	15_16insG	Asp6fs	Polyphosphate kinase, changes result in CA_C0622 amino acid sequence identical to SMB_G0636 of DSM 1731
NC_003030 mapping	723496	Deletion	A	-	121	94.2	CA_C0622	21delA	Arg7fs	Polyphosphate kinase, changes result in CA_C0622 amino acid sequence identical to SMB_G0636 of DSM 1731
NC_003030 mapping	723530	Deletion	A	-	148	94.6	CA_C0622	55delA	Asn19fs	Polyphosphate kinase, changes result in CA_C0622 amino acid sequence identical to SMB_G0636 of DSM 1731
NC_003030 mapping	790022	SNV	C	A	160	100	CA_C0683	165C>A		Hypothetical protein, equivalent to SMB_G0697 of DSM 1731
NC_003030 mapping	790044	SNV	C	G	170	98.8	CA_C0683	187C>G	His63Asp	Hypothetical protein, amino acid substitution identical to SMB_G0697 of DSM 1731
NC_003030 mapping	790065	SNV	A	G	181	99.4	CA_C0683	208A>G	Ser70Gly	Hypothetical protein, amino acid substitution identical to SMB_G0697 of DSM 1731
NC_003030 mapping	790082	SNV	G	A	149	100	CA_C0683	225G>A	Met75Ile	Hypothetical protein, amino acid substitution identical to SMB_G0697 of DSM 1731
NC_003030 mapping	790083	SNV	C	A	149	100	CA_C0683	226C>A	Gln76Lys	Hypothetical protein, amino acid substitution identical to SMB_G0697 of DSM 1732
NC_003030 mapping	790090	SNV	A	G	188	98.4	CA_C0683	233A>G	Lys78Arg	Hypothetical protein, amino acid substitution identical to SMB_G0697 of DSM 1731
NC_003030 mapping	790106	SNV	T	A	180	100	CA_C0683	249T>A		Hypothetical protein, equivalent to SMB_G0697 of DSM 1731
NC_003030 mapping	790239	Deletion	C	-	145	99.3	CA_C0683	382delC	Arg128fs	Hypothetical protein, causes extension of C-terminus of CA_C0683 to give 171 amino protein with 100% identity with SMB_G0697 of DSM 1731
NC_003030 mapping	832505	Deletion	C	-	139	99.3	CA_C0717	1513delC	His505fs	Predicted membrane protein, C-terminus extended by 44 amino acids and is identic al to SMB_G0732 of SM 1731
NC_003030 mapping	841695	SNV	C	T	127	100	CA_C0727	806C>T	Ser269Phe	Amino acid permease YifK, amino acid substitution results in 100% identity with SMB_G0743 of DSM 1731
NC_003030 mapping	959475	SNV	T	A	137	100	CA_C0828	720A>T	Glu240Asp	Hypothetical protein, amino acid substitution results in 100% identity with SMB_G0844 of DSM 1731
NC_003030 mapping	982556	SNV	A	G	98	100	CA_C0853	425T>C	Leu142Ser	HD superfamily hydrolase (HD-GYP domain), amino acid substitution results in 100% identity with SMB_G0870 of DSM 1731
NC_003030 mapping	1086289	SNV	C	A	147	98.6	CA_C0946	593C>A	Pro198Gln	ComE-like protein, Metallo beta-lactamase superfamily hydrolase, secreted, amino acid substitution makes it identical to SMB_G0963 of DSM 1731
NC_003030 mapping	1089510	Insertion	-	A	138	90.6	Miscellaneous			Upstream CA_C0946 Predicted membrane protein
NC_003030 mapping	1110455	SNV	C	A	122	100	CA_C0965	93C>A		1-acyl-sn-glycerol-3-phosphate acyltransferase, amino acid changes make 100% identical to SMB_G0982 of DSM 1731
NC_003030 mapping	1110456	SNV	C	A	122	100	CA_C0965	94C>A	Pro32Thr	1-acyl-sn-glycerol-3-phosphate acyltransferase, amino acid changes make 100% identical to SMB_G0982 of DSM 1731
NC_003030 mapping	1114526	Deletion	A	-	141	87.2	CA_C0967	1461delA	Leu487fs	Probably membrane protein, frameshift replaces current 20 C-terminal amino acids with 94 different ones. New protein is identical to SMB_G0984 of DSM 1731
NC_003030 mapping	1189148	SNV	C	G	110	99.1	CA_C1039	701G>C	Cys234Ser	Membrane protein, TerC homolog,amino acid substitution results in 100% identity with SMB_G1057 of DSM 1731
NC_003030 mapping	1228591	SNV	G	T	130	99.2	Miscellaneous			Upstream of CA_C1075 - Beta-glucosidase family protein
NC_003030 mapping	1361815	SNV	T	C	189	97.9	CA_C1217	352T>C		Guanylate kinase (P-loop type), silent change - protein identical to SMB_G1237 of DSM1731
NC_003030 mapping	1395216	Deletion	A	-	153	90.2	CA_C1250			Once Indels and SNVs taken into account, a reading frame CA_C1250 is formed encoding a 90 aa protein that is identical to the cell division topological specificity factor MinE, SMB_G1271, of SDM 1731
NC_003030 mapping	1395219	SNV	C	G	144	97.9	CA_C1250			Once Indels and SNVs taken into account, a reading frame CA_C1250 is formed encoding a 90 aa protein that is identical to the cell division topological specificity factor MinE, SMB_G1271, of SDM 1731
NC_003030 mapping	1395357	SNV	G	A	112	99.1	CA_C1250			Once Indels and SNVs taken into account, a reading frame CA_C1250 is formed encoding a 90 aa protein that is identical to the cell division topological specificity factor MinE, SMB_G1271, of SDM 1731
NC_003030 mapping	1395445	Deletion	C	-	136	93.4	CA_C1250			Once Indels and SNVs taken into account, a reading frame CA_C1250 is formed encoding a 90 aa protein that is identical to the cell division topological specificity factor MinE, SMB_G1271, of SDM 1731
NC_003030 mapping	1395460	SNV	C	A	134	99.3	CA_C1250			Once Indels and SNVs taken into account, a reading frame CA_C1250 is formed encoding a 90 aa protein that is identical to the cell division topological specificity factor MinE, SMB_G1271, of SDM 1731
NC_003030 mapping	1395530	SNV	A	T	101	100	Miscellaneous			Upstream of CA_C1251 - Cell division protein, rodA/ftsW/spoVE family
NC_003030 mapping	1395534	SNV	G	A	94	98.9	Miscellaneous			Upstream of CA_C1251 - Cell division protein, rodA/ftsW/spoVE family
NC_003030 mapping	1403218	SNV	C	G	95	100	CA_C1257	304C>G	Gln102Glu	50S ribosomal protein L21, amino acid substitution results in 100% identity with SMB_G1278 of DSM 1731
NC_003030 mapping	1414794	SNV	A	G	140	98.6	CA_C1271	232A>G	Asn78Asp	ComC competence related protein, amino acid substitution results in 100% identity with SMB_G1293 of DSM 1731
NC_003030 mapping	1414836	SNV	A	G	100	99	CA_C1271	274A>G	Asn92Asp	ComC competence related protein, amino acid substitution results in 100% identity with SMB_G1293 of DSM 1731
NC_003030 mapping	1415415	SNV	T	G	171	99.4	CA_C1271	853T>G	*285Gly	ComC competence related protein, removal of stop codon causes fusion to CA_C1272 to give a new protein that is 100% identical t oSMB_G1293 of DSM 1731
NC_003030 mapping	1467533	SNV	G	C	118	100	Miscellaneous			Downstream CA_C1326 uncharacterized protein homolog T.maritima
NC_003030 mapping	1636823	SNV	G	A	89	98.9	Miscellaneous			Upstream of CA_C1489 Protein of phosphatidic acid phosphatase family
NC_003030 mapping	1647025	SNV	C	A	116	100	CA_C1502	706C>A	Gln236Lys	Hypothetical protein, combined substitution and Indels fuse CA_C1502 and CA_C1503 to create a protein identical to SMB_G1527 in DSM 1731
NC_003030 mapping	1647029	Insertion	-	A	93	100	CA_C1502:CA_C1503	709_710insA	Leu237fs	Hypothetical protein, combined substitution and Indels fuse CA_C1502 and CA_C1503 to create a protein identical to SMB_G1527 in DSM 1731
NC_003030 mapping	1647030	SNV	T	A	93	100	CA_C1502:CA_C1503	711T>A		Hypothetical protein, combined substitution and Indels fuse CA_C1502 and CA_C1503 to create a protein identical to SMB_G1527 in DSM 1731
NC_003030 mapping	1647031	SNV	T	A	93	100	CA_C1502:CA_C1503	712T>A	*238>Lys	Hypothetical protein, combined substitution and Indels fuse CA_C1502 and CA_C1503 to create a protein identical to SMB_G1527 in DSM 1731
NC_003030 mapping	1658577	SNV	C	A	105	99	CA_C1515	674C>A	Thr225Lys	Sulfite reductase, amino acid substitution results in 100% identity with SMB_G1540 of DSM 1731
NC_003030 mapping	1677275	SNV	A	G	116	100	CA_C1533	1657A>G	Arg553Gly	Hypothetical protein, amino acid substitution results in 100% identity with SMB_G1558 of DSM 1731
NC_003030 mapping	1754525	Deletion	C	-	114	90.4	CA_C1611:CA_C1612	[1034delC];[40delC]	[Ser345fs]; [Pro14fs]	Cation efflux pump, frame shift in CA_C1611 and CA_C1612 results in fusion of two coding frames to make 459 aa protein identical to SMB_G1636 of DSM 1731
NC_003030 mapping	1780112	Deletion	T	-	130	100	CA_C1639:CA_C1640	[816delT]; .[5delT]	[Ala272fs];[Leu2fs]	Hypothetical protein, fuses Fuses CA_C1639 to CA_C1640 to produce a protein identical to SMB_G1664 of DSM 1731
NC_003030 mapping	1782799	SNV	C	G	95	100	CA_C1642			Conserved hypothetical protein, identical to SMB_G1667 of DSM 1731
NC_003030 mapping	1830279	SNV	A	G	116	100	CA_C1680	183A>G		Holliday junction DNA helicase silent change
NC_003030 mapping	1830352	SNV	A	G	111	100	CA_C1680	256A>G	Asn86Asp	Holliday junction DNA helicase, amino acid substitution makes protein identical to SMB_G1705 of DSM 1731
NC_003030 mapping	1830394	SNV	A	G	120	99.2	CA_C1680	298A>G	Thr100Ala	Holliday junction DNA helicase, amino acid substitution makes protein identical to SMB_G1705 of DSM 1731
NC_003030 mapping	1830493	SNV	A	G	137	97.8	CA_C1680	397A>G	Asn133Asp	Holliday junction DNA helicase, amino acid substitution makes protein identical to SMB_G1705 of DSM 1731
NC_003030 mapping	1854375	SNV	A	G	120	100	CA_C1705	389A>G	Asn130Ser	Phosphate ABC transporter substrate-binding protein, amino acid substitution makes protein identical to SMB_G1730 of DSM 1731
NC_003030 mapping	1854378	SNV	A	G	120	100	CA_C1705	392A>G	Asn131Ser	Phosphate ABC transporter substrate-binding protein, amino acid substitution makes protein identical to SMB_G1730 of DSM 1731
NC_003030 mapping	1866855	SNV	C	A	129	100	CA_C1716	756C>A	His252Gln	Hypothetical protein, amino acid substitution makes protein identical to to SMB_G1741 of DSM 1731
NC_003030 mapping	1876583	SNV	C	T	116	100	CA_C1727	612C>T		Protein phosphatase, identical to SMB_G1752 of DSM 1731
NC_003030 mapping	1878898	SNV	T	A	108	95.4	CA_C1729	143T>A	Ile48Lys	Ribosome biogenesis GTPase RsgA,amino acid substitution makes protein identical to to SMB_G1754 of DSM 1731
NC_003030 mapping	1892730	SNV	C	A	118	99.2	CA_C1744	22C>A	Pro8Thr	DNA-binding protein, amino acid substitution makes protein identical to SMB_G1769 of DSM 1731
NC_003030 mapping	1892736	Deletion	T	-	124	87.9	CA_C1744	28delT	Phe10fs	DNA-binding protein, amino acid substitution makes protein identical to SMB_G1769 of DSM 1731
NC_003030 mapping	1892790	SNV	C	A	117	100	CA_C1744	82C>A	Pro28Thr	DNA-binding protein, amino acid substitution makes protein identical to SMB_G1769 of DSM 1731
NC_003030 mapping	1895124	SNV	G	T	103	100	CA_C1748	255G>T	Met85Ile	Ribonuclease III, amino acid substitution makes protein identical to SMB_G1773 of DSM 1731
NC_003030 mapping	1901583	SNV	T	C	94	98.9	CA_C1752	806T>C	Phe269Ser	cell division protein FtsY, amino acid substitution makes protein identical to SMB_G1777 of DSM 1731
NC_003030 mapping	1906469	SNV	C	G	103	100	CA_C1761	50C>G	Thr17Arg	GTPase YlqF, amino acid substitution makes protein identical to SMB_G1786 of DSM 1731
NC_003030 mapping	1925316	SNV	C	A	111	100	CA_C1777	404C>A	Thr135Lys	ADP-ribose pyrophosphatase, amino acid substitution makes protein identical to SMB_G1802 of DSM 1731
NC_003030 mapping	1925631	SNV	G	T	124	100	CA_C1777	719G>T	Arg240Leu	ADP-ribose pyrophosphatase, amino acid substitution makes protein identical to SMB_G1802 of DSM 1731
NC_003030 mapping	1932293	SNV	A	T	114	99.1	CA_C1783	857A>T	Lys286Met	Proton/sodium-glutamate symport protein, amino acid substitution makes protein identical to SMB_G1808 of DSM 1731
NC_003030 mapping	1941499	SNV	A	G	106	99.1	CA_C1792	215A>G	Lys72Arg	CDP-diglyceride synthetase, combined amino acid substitutions and Indels make a protein identical to SMB_G1817 of DSM 1731
NC_003030 mapping	1941956	Insertion	-	A	109	83.5	CA_C1792	671_672insA	Ile224fs	CDP-diglyceride synthetase, combined amino acid substitutions and Indels make a protein identical to SMB_G1817 of DSM 1731
NC_003030 mapping	1941961	Deletion	A	-	104	92.3	CA_C1792	677delA	Glu226fs	CDP-diglyceride synthetase, combined amino acid substitutions and Indels make a protein identical to SMB_G1817 of DSM 1731
NC_003030 mapping	1942004	Deletion	T	-	95	92.6	CA_C1792	720delT	His240fs	CDP-diglyceride synthetase, combined amino acid substitutions and Indels make a protein identical to SMB_G1817 of DSM 1731
NC_003030 mapping	1970251	SNV	C	A	114	100	CA_C1819	784C>A	His262Asn	Aspartate aminotransferase, amino acid substitutions makes protein identical to SMB_G1844 of DSM 1731
NC_003030 mapping	1981588	Deletion	T	-	104	80.8	Miscellaneous			Just upstream of CA_C1830, Tyrosine recombinase XerC
NC_003030 mapping	1981607	Deletion	C	-	98	92.9	Miscellaneous			Just upstream of CA_C1830, Tyrosine recombinase XerC
NC_003030 mapping	1981696	Deletion	C	-	117	99.1	CA_C1830			Tyrosine recombinase XerC - this deletion, together with 1981704 deletion create a CDS (CA_C1830) that is identical to SMB_G1855 homologue in DSM1731
NC_003030 mapping	1981704	Deletion	T	-	122	83.6	CA_C1830			Tyrosine recombinase XerC - this deletion, together with 1981704 deletion create a CDS (CA_C1830) that is identical to SMB_G1855 homologue in DSM1731
NC_003030 mapping	1989049	SNV	G	T	104	100	CA_C1837	2035C>A	His679Asn	DNA mismatch repair protein MutS, amino acid substitutions makes protein identical to SMB_G1862 of DSM 1731
NC_003030 mapping	1989359	SNV	T	A	98	100	CA_C1837	1725A>T		DNA mismatch repair protein MutS, silent change
NC_003030 mapping	1993361	SNV	C	T	122	96.7	CA_C1840	400G>A	Glu134Lys	Acetyltransferase, amino acid substitutions makes protein identical to SMB_G1865 of DSM 1731
NC_003030 mapping	1994063	SNV	G	C	108	100	CA_C1841	826C>G	Gln276Glu	Spore coat protein, amino acid substitutions makes protein identical to SMB_G1866 of DSM 1731
NC_003030 mapping	1994119	SNV	G	C	115	99.1	CA_C1841	770C>G	Thr257Arg	Spore coat protein, amino acid substitutions makes protein identical to SMB_G1866 of DSM 1731
NC_003030 mapping	1994135	SNV	A	C	114	99.1	CA_C1841	754T>G	Cys252Gly	Spore coat protein, amino acid substitutions makes protein identical to SMB_G1866 of DSM 1731
NC_003030 mapping	1994177	SNV	G	C	89	98.9	CA_C1841	712C>G	His238Asp	Spore coat protein, amino acid substitutions makes protein identical to SMB_G1866 of DSM 1731
NC_003030 mapping	1995148	SNV	A	G	142	100	CA_C1842	273T>C		Hypothetical protein silent identical to SMB_G2014 of DSM 1731
NC_003030 mapping	1998811	SNV	T	C	108	100	CA_C1847	1759A>G	Lys587Glu	4-hydroxy-3-methylbut-2-enyl diphosphate reductase, amino acid substitutions makes protein identical to SMB_G1872 of DSM 1731
NC_003030 mapping	1998841	SNV	T	C	103	100	CA_C1847	1729A>G	Ile577Val	4-hydroxy-3-methylbut-2-enyl diphosphate reductase, amino acid substitutions makes protein identical to SMB_G1872 of DSM 1731
NC_003030 mapping	2004473	SNV	T	C	124	98.4	Miscellaneous			Upstream of predicted pseudouridylate synthase, CA_C1851
NC_003030 mapping	2032127	SNV	A	C	660	99.24	CA_C1883	3748T>G	Cys1250Gly	Hypothetical protein, amino acid substitution makes protein identical to SMB_G1908 of DSM 1731
NC_003030 mapping	2036535	SNV	G	C	690	99.9	CA_C1886	859C>G	Leu287Val	Hypotehtical protein, amino acid substitution makes protein identical to SMB_G1911 of DSM 1731
NC_003030 mapping	2055821	SNV	T	G	705	100	CA_C1926	234A>C	*78Cys	hypothetical protein, substitution of stop codon with Cys leads to 87 aa extension to C-terminus and aprotein identical to SMB_G1954 of DSM1731
NC_003030 mapping	2064713	SNV	C	T	774	99.7	CA_C1945	51G>A		Repressor, silent change identical to SMB_G1975 of DSM 1731
NC_003030 mapping	2096368	SNV	G	T	125	100	CA_C1982	649G>T	Val217Leu	Membrane protein, Val217Leu change makes identical to SMB_G2014 of DSM1731
NC_003030 mapping	2102314	SNV	G	T	131	100	CA_C1989	332C>A	Pro111Gln	Iron ABC transporter ATP-binding protein, amino acid substitutions makes protein identical to SMB_G2021 of DSM 1731
NC_003030 mapping	2113598	SNV	T	A	107	100	CA_C2003	2030A>T	Tyr677Phe	Permease, amino acid substitutions makes protein identical to SMB_G2035 of DSM 1731
NC_003030 mapping	2113611	SNV	A	G	102	99.1	CA_C2003	2017T>C		Permease, silent change
NC_003030 mapping	2113646	SNV	C	T	119	100	CA_C2003	1982G>A	Arg661Lys	Permease, amino acid substitutions makes protein identical to SMB_G2035 of DSM 1731
NC_003030 mapping	2113703	SNV	C	T	115	100	CA_C2003	1925G>A	Arg642Lys	Permease, amino acid substitutions makes protein identical to SMB_G2035 of DSM 1731
NC_003030 mapping	2113705	SNV	G	T	115	100	CA_C2003	1922G>T		Permease, amino acid substitutions makes protein identical to SMB_G2035 of DSM 1731
NC_003030 mapping	2113706	SNV	A	T	115	100	CA_C2003	1923A>T	Val641Glu	Permease, amino acid substitutions makes protein identical to SMB_G2035 of DSM 1731
NC_003030 mapping	2136333	SNV	G	A	105	100	CA_C2023	41C>T	Ser14Phe	CDP-alcohol phosphatidyltransferase, amino acid substitutions makes protein identical to SMB_G2055 of DSM 1731
NC_003030 mapping	2136387	SNV	T	A	140	100	CA_C2024	251A>T	*84Leu	CDP-alcohol phosphatidyltransferase, *84Leu fuses CA_C2024 to CA_C2025, extending the former by 97 aa creating protein identical to SMB_G2055 of DSM1731
NC_003030 mapping	2171429	SNV	T	C	122	100	CA_C2068	378A>G		Sporulation factor spoIIM, identical to SMB_G2101 of DSM 1731
NC_003030 mapping	2183369	SNV	G	T	104	99	CA_C2082	1136C>A	Pro379Gln	Exodeoxyribonuclease VII large subunit, amino acid substitution makes protein identical to SMB_G2115 of DSM 1731
NC_003030 mapping	2195049	SNV	G	T	125	100	CA_C2098	223C>A	His75Asn	Hypothetical protein, amino acid substitution makes protein identical to SMB_G2131 of DSM 1731
NC_003030 mapping	2200905	SNV	C	T	137	100	CA_C2107	714G>A		Cytochrome C biogenesis protein CcmH identical to SMB_G2140 of DSM 1731
NC_003030 mapping	2201039	SNV	G	C	143	100	CA_C2107	580C>G	His194Asp	Cytochrome C biogenesis protein CcmH, amino acid substitution makes protein identical to SMB_G2140 of DSM 1731
NC_003030 mapping	2202286	SNV	T	A	106	100	Miscellaneous			When fused CA_C2109 becomes an acetyltransferase (identical to SMB_G2142 of DSM 1731), SNV causes a Tyr to Phe change
NC_003030 mapping	2202348	Insertion	-	T	117	81.2	CA_C2108:CA_C2109	461_462insA	Asn154fs	Acetyltransferase, formed by the fusion of CA_C2108 to CA_C2109 to give 319 aa protein identical to SMB_G2142 of DSM 1731
NC_003030 mapping	2212297	SNV	A	C	105	100	CA_C2121	339T>G	Tyr113*	TIM-barrel fold family protein, identical to SMB_G2154 of DSM 1731
NC_003030 mapping	2212299	SNV	A	C	105	100	CA_C2121	337T>G	Tyr113Asp	TIM-barrel fold family protein, identical to SMB_G2154 of DSM 1732
NC_003030 mapping	2231570	SNV	C	T	108	90.7	CA_C2137	59G>A	Arg20Gln	ATPase , amino acid substitution makes protein identical to SMB_G2170 of DSM 1731
NC_003030 mapping	2233887	SNV	G	C	132	99.2	CA_C2140	538C>G	His180Asp	Flagellar basal body rod protein FlgG, amino acid substitutions makes protein identical to SMB_G2173 of DSM 1731
NC_003030 mapping	2233913	SNV	G	T	129	100	CA_C2140	512C>A	Pro171Gln	Flagellar basal body rod protein FlgG, amino acid substitutions makes protein identical to SMB_G2173 of DSM 1731
NC_003030 mapping	2233955	SNV	A	C	134	100	CA_C2140	470T>G	Ile157Ser	Flagellar basal body rod protein FlgG, amino acid substitutions makes protein identical to SMB_G2173 of DSM 1731
NC_003030 mapping	2281531	SNV	T	C	86	100	CA_C2188	486A>G		Flavodoxin, silent change. Identical to SMB_G2221 of DSM 1731
NC_003030 mapping	2350525	SNV	T	G	138	100	CA_C2252	963A>C	Glu321Asp	alpha-glucosidase, amino acid substitution makes protein identical to SMB_G2285 of DSM 1731
NC_003030 mapping	2352682	SNV	G	C	126	98.4	CA_C2253	641G>C	Gly214Ala	Histidine kinase, amino acid substitution makes protein identical to SMB_G2286 of DSM 1731
NC_003030 mapping	2352686	SNV	T	A	128	94.5	CA_C2253	645T>A		Histidine kinase, silent change identical to SMB_G2286 of DSM 1731
NC_003030 mapping	2352704	SNV	T	A	125	99.2	CA_C2253	663T>A		Histidine kinase, silent change identical to SMB_G2286 of DSM 1731
NC_003030 mapping	2405377	SNV	T	G	115	100	CA_C2301	620T>G	Val207Gly	Membrane protein, amino acid substitution makes protein identical to SMB_G2335 of DSM 1731
NC_003030 mapping	2422427	Insertion	-	T	133	88.7	CA_C2320	741_742insA	Ala248fs	Glycosyl transferase, frameshift fuses CA_C2320 to CA_C2319 to give a protein identical to SMB_G2354 of DSM 1731
NC_003030 mapping	2424930	SNV	C	A	115	99.1	CA_C2323	463C>A	Pro155Thr	Penicillin-binding protein 1A, amino acid substitution makes protein identical to SMB_G2357 of DSM 1731
NC_003030 mapping	2430052	SNV	G	T	108	100	Miscellaneous			Upstream of CA_C2325 "Possible cell wall hydrolase containing N-acetylglucosaminidase domain and ChW-repeats
NC_003030 mapping	2430054	SNV	G	A	108	100	Miscellaneous			Upstream of CA_C2325 "Possible cell wall hydrolase containing N-acetylglucosaminidase domain and ChW-repeats
NC_003030 mapping	2475094	SNV	G	T	119	100	CA_C2364	180G>T		Hypothetical protein, silent change identical to SMB_G2398 of DSM 1731
NC_003030 mapping	2520506	SNV	T	C	99	100	CA_C2403	769A>G	Met257Val	Membrane protein, amino acid substitution is identical SMB_G2438 of DSM1731
NC_003030 mapping	2554467	Deletion	T	-	119	70.6	Miscellaneous			Upstream of CA_C2436, encoding a membrane protein
NC_003030 mapping	2557104	SNV	T	C	108	97.2	CA_C2440	623A>G	Glu208Gly	Membrane protein, amino acid substitution makes protein identical to SMB_G2475 of DSM 1731
NC_003030 mapping	2583792	Insertion	-	T	94	87.2	CA_C2471	438_439insA	Gly147fs	TetR family transcriptional regulator, frameshift extends C-terminus of CA_C2471, replacing 3 aa with 49 aa to give a protein identical SMB_G2506 of DSM 1731
NC_003030 mapping	2590465	SNV	T	G	126	100	CA_C2481	73A>C	Ile25Leu	Topology modulation protein, amino acid substitution makes protein identical to SMB_G2516 of DSM 1731
NC_003030 mapping	2595703	SNV	T	C	112	99.1	Miscellaneous			Upstream of CA_C2486 Transcriptional regulator, MarR/EmrR family
NC_003030 mapping	2595725	SNV	T	C	111	100	Miscellaneous			Upstream of CA_C2486 Transcriptional regulator, MarR/EmrR family
NC_003030 mapping	2595743	SNV	T	C	124	99.2	Miscellaneous			Upstream of CA_C2486 Transcriptional regulator, MarR/EmrR family
NC_003030 mapping	2598551	Deletion	C	-	133	88	Miscellaneous			Upstream of CA_C2490 Xre family DNA-binding domain and TPR repeats containing protein
NC_003030 mapping	2598592	Insertion	-	T	115	90.4	Miscellaneous			Upstream of CA_C2490 Xre family DNA-binding domain and TPR repeats containing protein
NC_003030 mapping	2632255	SNV	A	C	137	99.3	CA_C2523	20T>G	Ile7Arg	Glycosyl transferase, amino acid substitution makes protein identical to SMB_G2558 of DSM 1731
NC_003030 mapping	2632269	SNV	T	C	128	100	CA_C2523	6A>G		Glycosyl transferase, silent change makes identical to SMB_G2558 of DSM1731
NC_003030 mapping	2632362	SNV	T	C	108	100	CA_C2524	494A>G	Lys165Arg	Hypothetical protein, amino acid substitution makes protein identical to SMB_G2559 of DSM 1731
NC_003030 mapping	2640269	SNV	G	C	137	99.3	CA_C2532	771C>G	Asn257Lys	Hypothetical protein, amino acid substitution makes protein identical to SMB_G2567 of DSM 1731
NC_003030 mapping	2670678	SNV	T	C	140	99.3	CA_C2567	274T>C		Amino acid ABC transporter substrate-binding protein, silent change identical to SMB_G2602 of DSM 1731
NC_003030 mapping	2678421	SNV	G	A	119	100	CA_C2577	C474>T		Diguanylate cyclase, equivalent to SMB_G2612 of DSM 1731
NC_003030 mapping	2678422	SNV	G	A	119	100	CA_C2577	C475>T	Pro159>Ser	Diguanylate cyclase, amino acid substitution makes protein identical to SMB_G2612 of DSM 1731
NC_003030 mapping	2698578	SNV	G	T	138	93.5	CA_C2592	422C>A	Thr141Lys	6-pyruvoyl tetrahydrobiopterin synthase, amino acid substitution makes protein identical to SMB_G2627 of DSM 1731
NC_003030 mapping	2758259	Insertion	-	T	124	93.5	CA_C2644	58_59insA	Ile20fs	Carbamoyl phosphate synthase large subunit, Indels give protein protein identical to SMB_G2679 of DSM 171
NC_003030 mapping	2758266	Deletion	G	-	130	93.8	CA_C2644	51delC	Pro17fs	Carbamoyl phosphate synthase large subunit, Indels give protein protein identical to SMB_G2679 of DSM 171
NC_003030 mapping	2758355	SNV	A	T	127	100	Miscellaneous			Upstream of CA_C2644 Carbamoylphosphate synthase large subunit SMB_G2679 in DSM1731
NC_003030 mapping	2758425	SNV	T	C	143	96.5	Miscellaneous			Upstream of CA_C2644 Carbamoylphosphate synthase large subunit SMB_G2679 in DSM 1731
NC_003030 mapping	2758440	Insertion	-	A	145	89	CA_C2645	1046_1047insT	Val349fs	Carbamoyl phosphate synthase small subunit, frameshift causes extension of the C-terminus to give a 366 aa protein identical to homologue SMB_G2680 in DSM 1731
NC_003030 mapping	2779157	Deletion	A	-	34	56	tRNA			tRNA
NC_003030 mapping	2779169	Deletion	A	-	23	73.9	tRNA			tRNA
NC_003030 mapping	2789572	SNV	G	C	147	99.3	CA_C2673	1990C>G	Gln664Glu	DNA ligase 2, amino acid substitution makes protein identical to SMB_G2708 of DSM 1731
NC_003030 mapping	2856675	SNV	T	C	116	99.1	CA_C2731	1306A>G	Lys436Glu	Permease, amino acid substitution makes protein identical to SMB_G2766of DSM 1731
NC_003030 mapping	2858018	Insertion	-	C	131	100	CA_C2732	642_643insG	Leu215fs	Peptide ABC transporter ATP-binding protein, frameshift results in C-terminal extension of CA_C2732 to produce a 227 aa protein that is identical to SMB_G2767 of DSM 1731
NC_003030 mapping	2901999	SNV	C	A	155	98.7	CA_C2771	954G>T	*318Tyr	Amino acid permease, *318Tyr removes stop codon fusing CA_C2771 to CA_C2770 to form a 463 aa protein identical to SMB_G2805 of DSM 1731
NC_003030 mapping	2914784	Deletion	A	-	89	74.2	Miscellaneous			Upstream of CA_C2783 O-acetylhomoserine sulfhydrylase, equivalent to SMB_G2819 in DSM 1731
NC_003030 mapping	2964124	SNV	A	C	137	98.5	CA_C2833	52T>G	Leu18Val	Transcriptional regulator, amino acid substitution makes protein identical to SMB_G2869 of DSM 1731
NC_003030 mapping	2965650	Insertion	-	CC	133	100	CA_C2835	1122_1123insGG	Ser375fs	Gluconate:proton symporter, frame shift causes extension of the C-terminus to form a 427 aa protein identical to SMB_G2871 of DSM 1731
NC_003030 mapping	2985551	SNV	G	C	134	99.3	CA_C2852	574C>G	His192Asp	Amidophosphoribosyltransferase , amino acid substitution makes protein identical to SMB_G2888 of DSM 1731
NC_003030 mapping	2985586	SNV	G	T	126	100	CA_C2852	539C>A	Pro180Gln	Amidophosphoribosyltransferase , amino acid substitution makes protein identical to SMB_G2888 of DSM 1731
NC_003030 mapping	2985766	SNV	G	T	150	99.3	CA_C2852	359C>A	Thr120Lys	Amidophosphoribosyltransferase , amino acid substitution makes protein identical to SMB_G2888 of DSM 1731
NC_003030 mapping	3048840	SNV	G	T	126	100	CA_C2912	97C>A	Pro33Thr	sugar ABC transporter substrate-binding protein, amino acid substitution makes protein identical toSMB_G2948 of DSM 1731
NC_003030 mapping	3101816	SNV	C	T	159	99.4	Miscellaneous			Upstream of CA_C2966 lactose phosphotransferase system repressor lacR, equivalent to SMB_G3002 of DSM 1731
NC_003030 mapping	3101857	SNV	T	C	171	98.8	Miscellaneous			Upstream of CA_C2966 lactose phosphotransferase system repressor lacR, equivalent to SMB_G3002 of DSM 1731
NC_003030 mapping	3230639	SNV	A	G	145	99.3	CA_C3079	235T>C	Phe79Leu	Membrane protein, amino acid substitution makes protein identical to SMB_G3115 of DSM 1731
NC_003030 mapping	3286255	SNV	C	T	165	100	CA_C3151	38G>A	Arg13Lys	50S ribosomal protein L33, amino acid substitution makes protein identical to SMB_G3186 of DSM 1731
NC_003030 mapping	3288555	SNV	A	C	170	100	CA_C3152	236T>G	Ile79Ser	DNA-directed RNA polymerase sigma-70 factor Ile79Ser, amino acid substitution makes protein identical toSMB_G3188 of DSM 1731
NC_003030 mapping	3337576	SNV	A	C	44	93.2	Miscellaneous			Downstream of rRNA region
NC_003030 mapping	3337937	SNV	G	A	130	100	Miscellaneous			Downstream of tRNA region
NC_003030 mapping	3338791	SNV	T	C	148	100	CA_C3194	865A>G	Lys289Glu	UDP-N-acetylmuramoylalanine--D-glutamate ligase, amino acid substitution makes protein identical to SMB_G3231 of DSM 1731
NC_003030 mapping	3355978	SNV	C	A	159	100	CA_C3208	104G>T	Cys35Phe	Spore cortex biosynthesis protein YabQ, amino acid substitution makes protein identical to SMB_G3245of DSM 1731
NC_003030 mapping	3355981	SNV	A	C	156	98.7	CA_C3208	101T>G	Val34Gly	Spore cortex biosynthesis protein YabQ, amino acid substitution makes protein identical to SMB_G3245of DSM 1731
NC_003030 mapping	3547330	Insertion	-	T	180	93.9	CA_C3370	498_499insA	Pro167fs	PadR family transcriptional regulator, Pro167fs causes small extension to C-terminus to create a 180 aa protein identical to SMB_G3407 in DSM 1731
NC_003030 mapping	3615281	SNV	G	A	150	100	CA_C3428	1024C>T		Hydroxylamine reductase 2, silent change identical to SMB_G3466 of DSM 1731
NC_003030 mapping	3697295	SNV	C	A	150	100	CA_C3501	88G>T	Val30Phe	Phosphosugar isomerase, amino acid substitution makes protein identical to SMB_G3539 of DSM 1731
NC_003030 mapping	3698348	Insertion	-	C	143	81.8	Miscellaneous			Downstream of CA_C3502 Transcriptional regulator, fadR family, equivalent to SMB_G3540 of DSM 1731
NC_003030 mapping	3799744	SNV	T	G	171	100	CA_C3596	232T>G	Cys78Gly	CDP-diacylglycerol--glycerol-3-phosphate 3-phosphatidyltransferase, amino acid substitution makes protein identical to SMB_G3637 of DSM 1731
NC_003030 mapping	3801647	SNV	A	G	144	98.6	Miscellaneous			Upstream of CA_C3599 hypothetical protein, equivalent to SMB_G3640 of DSM 1731
NC_003030 mapping	3801758	SNV	A	G	149	100	CA_C3599	50A>G	Lys17Arg	hypothetical protein, amino acid substitution makes protein identical to SMB_G3640 of DSM 1731
NC_003030 mapping	3898454	Deletion	C	-	175	99.4	CA_C3695	357delG	Ser119fs	TPR-repeat-containing protein, frame shift fuses CA_C3695 and CA_C3694 to form a 436 aa protein that is identical to SMB_G3736 in DSM 1731
NC_003030 mapping	3900685	SNV	T	A	179	99.4	CA_C3695	1133A>T	Tyr378Phe	TPR-repeat-containing protein, frame shift fuses CA_C3695 and CA_C3694 to form a 436 aa protein that is identical to SMB_G3736 in DSM 1731
NC_003030 mapping	3930536	SNV	A	T	150	100	CA_C3726	23T>A	Ile8Lys	Mechanosensitive ion channel protein, amino acid substitution makes protein identical to SMB_G3769 of DSM 1731
	pSOL1
NC_001988 mapping	18758	SNV	G	T	182	99.4	CA_P0017	11C>A	Ala4Glu	Spore germination protein, GRKB, 4Glu also present in SMB_P016 pSOL1 of DSM 1731, but differs in it encodes Gly at position 82 instead of Val in CA_P0017
NC_001988 mapping	54266	SNV	A	G	136	98.5	CA_P0053	317T>C	Leu106Pro	Xylanase XYNB, amino acid substitution makes protein identical to SMB_P052 of DSM 1731
NC_001988 mapping	56219	SNV	A	G	218	100	CA_P0055	506A>G	Asn169Ser	Hypothetical protein, amino acid substitution makes protein identical to SMB_P054 of DSM 1731
NC_001988 mapping	60555	SNV	G	T	211	93.3	CA_P0059	754C>A	His252Asn	Alcohol dehydrogenase, amino acid substitution makes protein identical to SMB_P058 of DSM 1731
NC_001988 mapping	191997	Deletion	ACTC	-	246	100	Miscellaneous			Same deletion as reported in pSMBa megaplasmid of DSM1731
