# Supplementary material for: Mutant generation by allelic exchange and genome resequencing of the biobutanol organism Clostridium acetobutylicum ATCC 824
Source: Biotechnol Biofuels. 2016 Jan 4;9:4. doi: 10.1186/s13068-015-0410-0 (PMC4700727; doi:10.1186/s13068-015-0410-0)
Supplement: Supplementary file 3 — 10.1186/s13068-015-0410-0 This file contains full details of the SNVs and Indels of ATCC 824 Illumina reads against the DSM 1731 GenBank genome sequence, NC_015686. [file 13068_2015_410_MOESM3_ESM.xlsx]

## Sheet: PVD NG-5839_aceto_ATCC824_l...
Mapping	Reference	Type	Reference	Allele	Coverage	Frequency	Overlapping annotations	Coding region change	Amino acid change
NC_015686 mapping	18524	SNV	C	A	206	99.0291	CDS: grkb1, Gene: grkb1, Misc. feature: spore germination protein (amino acid permease); Region:_2A0309; TIGR00912	YP_004634496.1:c.245G>T	YP_004634496.1:p.Gly82Val
NC_015686 mapping	20626	SNV	G	A	175	100	CDS: grka, Gene: grka, Misc. feature: Bacillus/Clostridium GerA spore germination protein; Region:_GerA; pfam03323	YP_004634499.1:c.1220C>T	YP_004634499.1:p.Ala407Val
NC_015687 mapping	181311	SNV	A	C	138	100	Gene: glmS, CDS: glmS, Misc. feature: glucosamine--fructose-6-phosphate aminotransferase; Reviewed; Region:_PRK00331, Misc. feature: SIS (Sugar ISomerase) domain repeat 1 found in Glucosamine 6-phosphate synthase (GlmS) and Glucosamine-6-phosphate deaminase (GlmD). The SIS domain is found in many phosphosugar isomerases and phosphosugar binding proteins. GlmS contains a N-terminal...; Region: SIS…	YP_004634814.1:c.1148A>C	YP_004634814.1:p.Glu383Ala
NC_015687 mapping	364092	SNV	T	C	144	100
NC_015687 mapping	436436	SNV	A	G	140	99.2857	Gene: SMB_G0382, CDS: SMB_G0382	YP_004635034.1:c.146A>G	YP_004635034.1:p.Glu49Gly
NC_015687 mapping	483204	Insertion	-	A	178	89.3258	Gene: SMB_G0424, CDS: SMB_G0424, Misc. feature: Tetratricopeptide repeat domain; typically contains 34 amino acids [WLF]-X(2)-[LIM]-[GAS]-X(2)-[YLF]-X(8)-[ASE]-X(3)-[FYL]- X(2)-[ASL]-X(4)-[PKE] is the consensus sequence; found in a variety of organisms including bacteria,_cyanobacteria, yeast,_fungi; Region:_TPR; cd00189	YP_004635076.1:c.762_763insA	YP_004635076.1:p.Ile255fs
NC_015687 mapping	499986	SNV	A	C	173	99.422	Gene: yfmS, CDS: yfmS, Misc. feature: Predicted sensor domain [Signal transduction mechanisms / Transcription]; Region:_PocR; COG4936, Misc. feature: Sensory domain found in PocR; Region:_PocR; pfam10114	YP_004635093.1:c.182A>C	YP_004635093.1:p.Asn61Thr
NC_015687 mapping	506299	SNV	A	T	173	99.422	Gene: SMB_G0446, CDS: SMB_G0446	YP_004635098.1:c.1845A>T	YP_004635098.1:p.*615Tyr
NC_015687 mapping	654308	SNV	C	T	143	100	Gene: SMB_G0578, CDS: SMB_G0578, Misc. feature: heavy metal sensor kinase; Region:_cztS_silS_copS; TIGR01386, Misc. feature: Histidine kinase,_Adenylyl cyclase, Methyl-accepting protein,_and Phosphatase (HAMP) domain. HAMP is a signaling domain which occurs in a wide variety of signaling proteins,_many of which are bacterial. The HAMP domain consists of two alpha helices...; Region: HAMP; cd06225	YP_004635229.1:c.728C>T	YP_004635229.1:p.Thr243Met
NC_015687 mapping	808664	SNV	C	T	153	100	Gene: splB, CDS: splB, Misc. feature: spore photoproduct lyase; Region:_photo_TT_lyase; TIGR04070, Misc. feature: DNA repair photolyase [DNA replication, recombination,_and repair]; Region:_SplB; COG1533	YP_004635362.1:c.416C>T	YP_004635362.1:p.Thr139Ile
NC_015687 mapping	836989	SNV	T	G	141	99.2908	Gene: SMB_G0736, CDS: SMB_G0736	YP_004635384.1:c.536T>G	YP_004635384.1:p.Leu179*
NC_015687 mapping	1096225	SNV	C	T	197	99.4924	Gene: SMB_G0975, CDS: SMB_G0975, Misc. feature: Predicted transcriptional regulators [Transcription]; Region:_HipB; COG1396, Misc. feature: Helix-turn-helix XRE-family like proteins. Prokaryotic DNA binding proteins belonging to the xenobiotic response element family of transcriptional regulators; Region:_HTH_XRE; cd00093	YP_004635622.1:c.106C>T	YP_004635622.1:p.Arg36Cys
NC_015687 mapping	1379730	SNV	T	A	170	100	Gene: thrB, CDS: thrB, Misc. feature: Homoserine kinase [Amino acid transport and metabolism]; Region:_ThrB; COG0083	YP_004635901.1:c.431T>A	YP_004635901.1:p.Met144Lys
NC_015687 mapping	1393557	SNV	A	C	118	100	Gene: mrdA, CDS: mrdA, Misc. feature: Penicillin binding protein transpeptidase domain; Region:_Transpeptidase; cl17760	YP_004635913.1:c.1483A>C	YP_004635913.1:p.Thr495Pro
NC_015687 mapping	1607294	SNV	T	A	132	98.4848	Gene: SMB_G1481, CDS: SMB_G1481, Misc. feature: ABC-type sugar transport system,_periplasmic component [Carbohydrate transport and metabolism]; Region: UgpB; COG1653, Misc. feature: Bacterial extracellular solute-binding protein; Region:_SBP_bac_1; pfam01547	YP_004636124.1:c.974T>A	YP_004636124.1:p.Met325Lys
NC_015687 mapping	2095207	SNV	T	C	130	99.2308	Gene: yggR, CDS: yggR, Misc. feature: Flp pilus assembly protein,_ATPase CpaF [Intracellular trafficking and secretion]; Region:_CpaF; COG4962	YP_004636647.1:c.481A>G	YP_004636647.1:p.Thr161Ala
NC_015687 mapping	2103908	SNV	G	T	131	100	Gene: fepC, CDS: fepC, Misc. feature: ABC-type cobalamin/Fe3+-siderophores transport systems,_ATPase components [Inorganic ion transport and metabolism / Coenzyme metabolism]; Region:_FepC; COG1120, Misc. feature: ATP-binding component of iron-siderophores,_vitamin B12 and hemin transporters and related proteins; Region: ABC_Iron-Siderophores_B12_Hemin; cd03214	YP_004636655.1:c.332C>A	YP_004636655.1:p.Pro111Gln
NC_015687 mapping	2160393	Deletion	T	-	155	81.9355	Gene: SMB_G2084, CDS: SMB_G2084	YP_004636717.1:c.682delA	YP_004636717.1:p.Ile228fs
NC_015687 mapping	2277952	SNV	A	G	105	100
NC_015687 mapping	2346869	SNV	T	C	122	100	Gene: yngB, CDS: yngB, Misc. feature: Prokaryotic UGPase catalyses the synthesis of UDP-glucose; Region:_UGPase_prokaryotic; cd02541, Misc. feature: dTDP-glucose pyrophosphorylase [Cell envelope biogenesis,_outer membrane]; Region:_RfbA; COG1209	YP_004636914.1:c.133A>G	YP_004636914.1:p.Thr45Ala
NC_015687 mapping	2487568	Deletion	A	-	110	98.1818	Gene: SMB_G2411, CDS: SMB_G2411, Misc. feature: The substrate-binding domain of an ABC-type nickel/oligopeptide-like import system contains the type 2 periplasmic binding fold; Region: PBP2_NikA_DppA_OppA_like; cl01709, Misc. feature: ABC-type dipeptide transport system,_periplasmic component [Amino acid transport and metabolism]; Region: DdpA; COG0747	YP_004637040.1:c.116delT	YP_004637040.1:p.Val39fs
NC_015687 mapping	2583126	SNV	A	G	115	99.1304
NC_015687 mapping	2685720	SNV	A	G	150	100
NC_015687 mapping	2996299	SNV	A	G	163	99.3865	Gene: SMB_G2896, CDS: SMB_G2896, Misc. feature: Peptidase family M23; Region:_Peptidase_M23; pfam01551	YP_004637515.1:c.470T>C	YP_004637515.1:p.Val157Ala
NC_015687 mapping	3077917	SNV	A	G	137	98.5401	Gene: SMB_G2980, CDS: SMB_G2980	YP_004637599.1:c.161A>G	YP_004637599.1:p.Asn54Ser
NC_015687 mapping	3410546	SNV	C	A	169	99.4083	Gene: SMB_G3294, CDS: SMB_G3294	YP_004637910.1:c.874G>T	YP_004637910.1:p.Gly292*
NC_015687 mapping	3437013	MNV	GT	AG	145	100	Gene: inlA, CDS: inlA, Misc. feature: Bacterial surface proteins containing Ig-like domains [Cell motility and secretion]; Region:_COG5492, Misc. feature: Bacterial Ig-like domain (group 2); Region:_Big_2; pfam02368	YP_004637930.1:c.607_608delGTinsAG	YP_004637930.1:p.Val203Ser
NC_015687 mapping	3593599	SNV	G	A	167	100	Gene: SMB_G3445, CDS: SMB_G3445, Misc. feature: Pyridine nucleotide-disulphide oxidoreductase; Region:_Pyr_redox_2; pfam07992, Misc. feature: NAD(P)-binding Rossmann-like domain; Region: NAD_binding_8; cl17500	YP_004638059.1:c.1422C>T
NC_015687 mapping	3627337	SNV	G	C	154	99.3506	Gene: SMB_G3474, CDS: SMB_G3474, Misc. feature: Alpha-L-arabinofuranosidase [Carbohydrate transport and metabolism]; Region:_AbfA; COG3534	YP_004638088.1:c.798G>C	YP_004638088.1:p.Met266Ile
NC_015687 mapping	3749881	SNV	G	T	166	100	Gene: ldh2, CDS: ldh2, Misc. feature: A subgroup of L-lactate dehydrogenases; Region: LDH_3; cd05290, Misc. feature: L-lactate dehydrogenase; Region:_L-LDH-NAD; TIGR01771	YP_004638206.1:c.694C>A	YP_004638206.1:p.Gln232Lys
NC_015687 mapping	3817248	SNV	A	G	162	98.7654
