# Supplementary material for: Mutant generation by allelic exchange and genome resequencing of the biobutanol organism Clostridium acetobutylicum ATCC 824
Source: Biotechnol Biofuels. 2016 Jan 4;9:4. doi: 10.1186/s13068-015-0410-0 (PMC4700727; doi:10.1186/s13068-015-0410-0)
Supplement: Supplementary file 5 — 10.1186/s13068-015-0410-0 Corrected annotated chromosomal genome sequence of ATCC 824. [file 13068_2015_410_MOESM5_ESM.gbk]

LOCUS       NC_003030_Cac_ATCC_824_reseq_ref_V4 3941048 bp  CIRCULAR  28-JUL-2014
FEATURES             Location/Qualifiers
     source          1..3941047
                     /organism="Clostridium acetobutylicum ATCC 824"
                     /mol_type="genomic DNA"
                     /strain="ATCC 824"
                     /db_xref="ATCC:824"
                     /db_xref="taxon:272562"
     gene            467..1807
                     /gene="dnaA"
                     /locus_tag="CA_C0001"
                     /db_xref="GeneID:1116184"
     CDS             467..1807
                     /gene="dnaA"
                     /locus_tag="CA_C0001"
                     /note="binds to the dnaA-box as an ATP-bound complex at
                     the origin of replication during the initiation of
                     chromosomal replication; can also affect transcription of
                     multiple genes including itself."
                     /codon_start=1
                     /transl_table=11
                     /product="chromosome replication initiator DnaA"
                     /protein_id="NP_346648.1"
                     /db_xref="GI:15893299"
                     /db_xref="GeneID:1116184"
                     /translation="MAAQLNELWQKTINIIKGELTEVSFNTWIKSITPISIDKDSIRL
                     SVPNQFTKEILENRYKDLIINSMKIITTKKYDIAFLISSEEALETDEDQETDTNNVNT
                     DTSSSMLNPKYKFDSFVIGNSNRFAHAACLAVAEAPAKAYNPLFIYGGVGLGKTHLMQ
                     AIGHYILDNNPKAKVVYVSSEKFTNELINSIKDDKNVEFRNKYRNVDVLLIDDVQFIA
                     GKERTQEEFFHTFNALHENNKQIILSSDRPPKEIPTLEDRLRSRFEWGLIADIQAPDF
                     ETRIAILKKKADVEHLNIPNDVMVYIATQIKSNIRELEGALIRIVAFSSLTNKEISVD
                     LASEALKDIISSKQNKQITIDLIQDVVSSYFNLRIEDFKSARRTKNIAFPRQIAMYLS
                     RKLTDMSLPKIGEAFGGRDHTTVIHAYEKISSALKEDDDLKYTINEITKRFSPK"
     gene            2064..3164
                     /gene="dnaN"
                     /locus_tag="CA_C0002"
                     /db_xref="GeneID:1116185"
     CDS             2064..3164
                     /gene="dnaN"
                     /locus_tag="CA_C0002"
                     /EC_number="2.7.7.7"
                     /note="binds the polymerase to DNA and acts as a sliding
                     clamp"
                     /codon_start=1
                     /transl_table=11
                     /product="DNA polymerase III subunit beta"
                     /protein_id="NP_346649.1"
                     /db_xref="GI:15893300"
                     /db_xref="GeneID:1116185"
                     /translation="MKFICEKNILQEAIITAQKAVTGKSTMPVLQGILMSVQNNELTL
                     IGSDIDLSIETKINVEVLEEGKVVLDARLLSEIIRKLPNSKVEIQTIENNCVEITCNK
                     SKLTLVYLNPNDFPSLPEIDENSIFKINQKTLKTMIKGTIFAIAQDETRPILTGVLFE
                     IKDSKLNLVAIDGYRLALRSQYIDNETSINAVIPGKTLNEVIKILEDDGDVNITFTSN
                     HILFNLGNTKIISRLLEGEFIKYNSIIPEEYNLNIVARKEELLDCIERASLMAKDGNN
                     NLIKLDIEDDVMIITSNSQLGNVREEINIILQGQPLKIAFNSKYLIDVLKIMNQEEIV
                     MNFSSSISPCIIKNKENDDSTYLILPVRLATI"
     gene            3195..3401
                     /locus_tag="CA_C0003"
                     /db_xref="GeneID:1116186"
     CDS             3195..3401
                     /locus_tag="CA_C0003"
                     /codon_start=1
                     /transl_table=11
                     /product="hypothetical protein"
                     /protein_id="NP_346650.1"
                     /db_xref="GI:15893301"
                     /db_xref="GeneID:1116186"
                     /translation="MKEVSINTEFIKLDSLLKWCGAVTLGSEAKMYILNGDVKVNGEV
                     EIRRGKKIYKGDNVEFEGETYKIV"
     gene            3447..4538
                     /gene="recF"
                     /locus_tag="CA_C0004"
                     /db_xref="GeneID:1116187"
     CDS             3447..4538
                     /gene="recF"
                     /locus_tag="CA_C0004"
                     /note="Required for DNA replication; binds preferentially
                     to single-stranded, linear DNA"
                     /codon_start=1
                     /transl_table=11
                     /product="recombination protein F"
                     /protein_id="NP_346651.1"
                     /db_xref="GI:15893302"
                     /db_xref="GeneID:1116187"
                     /translation="MYIKNLYLDNFRNYDNIEIDFNKKVNILTGNNAQGKTNILESIF
                     YCSLGKSHRTNKDKELIKWDKDEAFIRLNLSRKPLDKKIEIKIFKGGKKGININSIKL
                     KKISELFGIFNVVMFSPEDLKIVKESPGHRRKFLDMEISKLDHRYYYKLVQYNKILDQ
                     RNIMLRNKKFLNNDMISVYDEQLSKFGSSLIESRIKYLNKLNEKGKIIHSDITKGKEE
                     IEFTYLTHVKGRENISEELFSLFKDSYKRDVEKGNTSVGPHRDDFSIKINGIDARSFG
                     SQGQQRTSVLTIKFASIQIIKEISSETPVLLLDDVLSELDESRQEYILNSLEGIQTLI
                     TCTGIGDIEKYLKNDFNVFRIDNGRIAEY"
     gene            4489..4821
                     /locus_tag="CA_C0005"
                     /db_xref="GeneID:1116188"
     CDS             4489..4821
                     /locus_tag="CA_C0005"
                     /codon_start=1
                     /transl_table=11
                     /product="hypothetical protein"
                     /protein_id="NP_346652.1"
                     /db_xref="GI:15893303"
                     /db_xref="GeneID:1116188"
                     /translation="MISMYLELIMVGLLNISKIRRESMFLHLGENVVVPIKDVIGIFD
                     IETTMYSADTSQFLRMSEEDGFVERITNEAPKSFVIAEVDKKSKIFLSPISSSTLSKR
                     SEVVYLEP"
     gene            4844..6757
                     /gene="gyrB"
                     /locus_tag="CA_C0006"
                     /db_xref="GeneID:1116189"
     CDS             4844..6757
                     /gene="gyrB"
                     /locus_tag="CA_C0006"
                     /note="negatively supercoils closed circular
                     double-stranded DNA"
                     /codon_start=1
                     /transl_table=11
                     /product="DNA gyrase subunit B"
                     /protein_id="NP_346653.1"
                     /db_xref="GI:15893304"
                     /db_xref="GeneID:1116189"
                     /translation="MSEKNEIYDESQIQVLEGLEAVRKRPGMYIGSTGTRGLHHLVYE
                     IVDNSIDEALAGYCSHIKVFIHKDNSVTVSDDGRGMPIGIHHKMKKPTVEVIMTILHA
                     GGKFGGGAYRVSGGLHGVGASVVNALSETCEVEVKTEGHIWKQTYHRGKVASPFEKIG
                     DSDEHGTKIYFKPDPEIFEDTEYDYDTLSQRLRELAFLNKGIKIELTDERHDKNEIFH
                     YEGGLKSFVSYLNRNKEVVFKEPIYVEGSIDSNYSVEIALQYNDGYNENIFSFANNIH
                     TIEGGTHLAGFKTALTRVINDYAKKFGYLKENDKNLSGEDIREGLTAVVSVKLTEPQF
                     EGQTKTKLGNTEVRGIVDSIISERVSTYLEENPQIGKLVIDKALVASRAREAAKKARE
                     ITRRKSVLESTSLPGKLADCSSKDAEECEIYIVEGDSAGGSAKQGRNRRFQAILPLRG
                     KIMNVEKQRIDKILNSEEIKAMATAFGGGIGKDFDVSKLRYHKIIIMTDADVDGAHIR
                     TLILTFFYRYMTELISEGHVFIAQPPLYKVTKTRKEYYAYSDKELEDVLQDVGGKDKN
                     TDIQRYKGLGEMNPEQLWETTMNPEQRTLIKVNIEDAMAADEIFTILMGDKVDPRRKF
                     IEENATKVVNLDV"
     gene            6783..9275
                     /gene="gyrA"
                     /locus_tag="CA_C0007"
                     /db_xref="GeneID:1116190"
     CDS             6783..9275
                     /gene="gyrA"
                     /locus_tag="CA_C0007"
                     /note="negatively supercoils closed circular
                     double-stranded DNA"
                     /codon_start=1
                     /transl_table=11
                     /product="DNA gyrase subunit A"
                     /protein_id="NP_346654.1"
                     /db_xref="GI:15893305"
                     /db_xref="GeneID:1116190"
                     /translation="MLNEGKVLPVDISSEMKKCYIDYAMSVIVSRALPDVRDGLKPVH
                     RRILYSMHELGLTPEKGYRKCARIVGDVLGKYHPHGDSSVYGALVRLAQDFNLRYTVV
                     DGHGNFGSVDGDSAAAMRYTEAKMNKIALEMVRDIGKNTVDFIPNFDGEEKEPVVLPS
                     RFPNLLVNGSAGIAVGMATNIPPHNLGEVIDGITMLIDNPEATILELMAQIKGPDFPT
                     AGIIMGKSGIRAAYETGRGKITVRAKSEIEVEDNGKQKIIITEIPYQVNKARLVESIA
                     DLVKDKRIVGISDLRDESDRDGMRIVIEIKKDANSNIILNQLYKHTRLQDTFGINMLA
                     LVDNRPEVLNLKQILQHYIKFQEQVIRRRTEFDLEKASARAHILEGLKIALDHIDEVI
                     SLIRGSKTAQEAKLGLMDKFGLSEKQAQAILDLKLQRLTGLEREKIEDEYNELMKTIA
                     ELKSILADENKILAIIRDELNEIKAKYGDERKTAIERAENDIDIEDLIQEENVVITLT
                     HAGYIKRINADTYTSQKRGGRGIQAMTTKEDDFVENIFITSTHNNILFFTNKGRMYKL
                     KAYQIPEAGRAAKGTNVVNLLQLDPNEKIQAVISIKEFDEESFLVMCTKKGIIKKTVV
                     GMYKNIRKSGLIAINLNDDDELVSVRITKGDDDIIIVTNKGLAIRFNEVDVRPLGRNA
                     LGVKGITLKEDDFVVGMEVPNQESDVLVVSENGFGKRTHVGEYKCQHRGGKGLITYKV
                     SDKTGKLVGVRMVEDGDELMLINNLGIAIRINVSDISTTSRNAMGVTLMRNNGDEKVL
                     ALAKINKDDSEQLEDSEEVSEVHDAEENNSEE"
     gene            9710..11219
                     /locus_tag="CA_Cr001"
                     /db_xref="GeneID:3135244"
     rRNA            9710..11219
                     /locus_tag="CA_Cr001"
                     /product="16Sa ribosomal RNA"
                     /db_xref="GeneID:3135244"
     gene            11398..14303
                     /locus_tag="CA_Cr002"
                     /db_xref="GeneID:3135157"
     rRNA            11398..14303
                     /locus_tag="CA_Cr002"
                     /product="23Sa ribosomal RNA"
                     /db_xref="GeneID:3135157"
     gene            14377..14493
                     /locus_tag="CA_Cr003"
                     /db_xref="GeneID:3135171"
     rRNA            14377..14493
                     /locus_tag="CA_Cr003"
                     /product="5Sa ribosomal RNA"
                     /db_xref="GeneID:3135171"
     gene            14497..14570
                     /locus_tag="CA_Ct001"
                     /db_xref="GeneID:3135201"
     tRNA            14497..14570
                     /locus_tag="CA_Ct001"
                     /product="tRNA-Met"
                     /db_xref="GeneID:3135201"
     gene            14575..14647
                     /locus_tag="CA_Ct002"
                     /db_xref="GeneID:3135184"
     tRNA            14575..14647
                     /locus_tag="CA_Ct002"
                     /product="tRNA-Ala"
                     /db_xref="GeneID:3135184"
     gene            14735..15211
                     /locus_tag="CA_C0008"
                     /db_xref="GeneID:1116191"
     CDS             14735..15211
                     /locus_tag="CA_C0008"
                     /codon_start=1
                     /transl_table=11
                     /product="HD superfamily hydrolase"
                     /protein_id="NP_346655.1"
                     /db_xref="GI:15893306"
                     /db_xref="GeneID:1116191"
                     /translation="MIKGRINQFFKYVSSYISDDDKLYIEKSLNTNEKELFYKLSIHE
                     QKHSINVARDVEKICNQKDIIKAALLHDIGKIYVKLNLIDKSILVILDFITKGKLKRL
                     SKLKKVNCYYNHGDIGYYILKDIENEEVLFLVKNHHNNSINNNLKLNILKKYDDKN"
     gene            15285..15800
                     /locus_tag="CA_C0009"
                     /db_xref="GeneID:1116192"
     CDS             15285..15800
                     /locus_tag="CA_C0009"
                     /codon_start=1
                     /transl_table=11
                     /product="hypothetical protein"
                     /protein_id="NP_346656.1"
                     /db_xref="GI:15893307"
                     /db_xref="GeneID:1116192"
                     /translation="MISEERRENIKNKLENNDEPIKGSTLARELGVTRQVIVKDIAIL
                     RAKGHKIIATPKGYIINKNNSNSIKRVLAVVHERNAIEDELNSVIKFGGVVEDVIIEH
                     PLYGEIRGILMIRTLFDVKNFMNKIRDYSAEPLSILTGGVHLHTIRTDNEEDMNNIVD
                     ELTRKNYIISD"
     gene            15826..18546
                     /locus_tag="CA_C0010"
                     /db_xref="GeneID:1116193"
     CDS             15826..18546
                     /locus_tag="CA_C0010"
                     /codon_start=1
                     /transl_table=11
                     /product="hypothetical protein"
                     /protein_id="NP_346657.1"
                     /db_xref="GI:15893308"
                     /db_xref="GeneID:1116193"
                     /translation="MKKKVTIVTIILFLLVIVGSFGKVTDFIINLEWFKEIGYTSVYF
                     TKLAAILKLMIPIFIIIYTGLWFYYKSIRKIIIKWNKVVEVNVKTEKLKKRVAIVIDV
                     IASFFVAYFTSSVYWYRILQFTSGNSFNIKDPIFNLDVSFYVFRLPLIESLYGVMLLF
                     LIFMAVLTVILYIVLSLRDRVYNRNIGGINISFKEFFKGLSDFAGRQFAIISGLIMFL
                     VAVGYAIRSFNLVYSPRGVVYGGGYTDIHVSLVFYVIIIAAAIVSSVVIFTSIIKYKI
                     KPIFVSIVAILILIIGQSITAEIVQNLIVKSNEKNLEAPYIKNNIEYTRKAFNIDKLS
                     ESNFPSSDSLTQADIDSNRDTVNNIKVNSVTPALEFYNQVQVVRYYYDFRDLDVDRYN
                     IGGKYSEVFLAPREIDSKSLEGNADTWQNRHLIYTHGYGLVMSKVNSVTSEGQPNFVI
                     KDIPPQNSTNLKITNPRIYYGEETDDYAIANNTLGEFDYPDGSKNKTNNYDGKGGIKA
                     NILNRLIFAINKRDSNFLLSENITSNSKILINRNIMDRLNKIAPFLSYDKDPYVVLSG
                     GKLFWIVDAYTTSDRFPYSQPYNNVNYIRNSVKVVIDAVDGTTNFYIVDKNDPIANSY
                     SKIFPGLFKDVSQVPKDIRSHFKYPEDLFSTQCNVLGKYHVTDTGVFYNSEDLWETAK
                     NQKQINGEKGVNDASYFIMRLPGENKSEMVLMEYFNMKDKDNMSAIFGARMDGNNYGK
                     LILYKLPTDKTVYSPYLFKQKLNQDPSISKEVSLWNTQGSSVQFGDTSIIPIKNSLLY
                     VEPVYLRAQGKNSMPEVKRVIVSFGNKMVMANSIDEALNQIFNNSSNNQSETRTETGG
                     TSTDSSNNKDKLKQAQDLYNQAVDAQKNGDWSKYGDYINKLGKTLDELNK"
     gene            18653..19513
                     /locus_tag="CA_C0011"
                     /db_xref="GeneID:1116194"
     CDS             18653..19513
                     /locus_tag="CA_C0011"
                     /codon_start=1
                     /transl_table=11
                     /product="hypothetical protein"
                     /protein_id="NP_346658.1"
                     /db_xref="GI:15893309"
                     /db_xref="GeneID:1116194"
                     /translation="MIKKEILKFLLSSLISSIVACSIIVAPIFFTKDDKPGDYVPPSI
                     SYEKKVKAEVKQEMKYKFKDNIAVFSSIDCSKNTYYINKNNVQLVTNIDKGTADIYTL
                     NKGEEVVATKEKNGYIYCETNHVDNNGIFINGWIKKNTDNLTGLKYINSDTLIDVNIT
                     SQSLNVYRNNVILNKEPIKCSTGIKGDEYKETPMGIFTIKKKVQNLSNKREGENAMYG
                     MEFFGDYFINSVSFNEIKKGGKIVYDENIREKNNLGKCDTNGGIRLSIADSQYIYNLV
                     TDKSIVSIHY"
     gene            19543..20946
                     /locus_tag="CA_C0012"
                     /db_xref="GeneID:1116195"
     CDS             19543..20946
                     /locus_tag="CA_C0012"
                     /codon_start=1
                     /transl_table=11
                     /product="dehydrogenase"
                     /protein_id="NP_346659.1"
                     /db_xref="GI:15893310"
                     /db_xref="GeneID:1116195"
                     /translation="MDYDVLILGGGIIGCSIAYELSKYSLNVSLIEKEYEIGDDTSIV
                     NSDLVYDGIESKYNFNYGLETEGNQEIEKICSVLSVPFKKVNAIVCSRDKENEDTINK
                     IYSRGIKRGIKDASLANIESAIAKSIILKDINNKGIELKDIGIVCADDLALAYGEVAF
                     DNGVNFRLNEKVIEIKKISKGFNVTTSKNKFTCKIVINTIPDASSPILVDGKEDKGSK
                     KNISNLIYFVLDRKVKASLKHAIAVLSNKGDSTYIFRDFEDNIIVKIVTKDDCLYDEA
                     LDKLKAVIGDIEEEDIIYFYKSRFINDKIVITNKLDSDGYIKVQCKSYAISTVTPSIS
                     RNVGEAIVKNLNCKLKKEFYGRRREIYRFRDMSNKQRQKLIATNPDYGKIICRCNQVT
                     EGEIIDSIRRPLGARTLNGIKRRTGVFNGECLGTCCIDKIVKILAKETNKSLTEVIKK
                     TENSSIVKGRIKEFDEM"
     gene            20956..21186
                     /locus_tag="CA_C0013"
                     /db_xref="GeneID:1116196"
     CDS             20956..21186
                     /locus_tag="CA_C0013"
                     /codon_start=1
                     /transl_table=11
                     /product="hypothetical protein"
                     /protein_id="NP_346660.1"
                     /db_xref="GI:15893311"
                     /db_xref="GeneID:1116196"
                     /translation="MSGKQILTTLVRIKGSSGEVVPVKSREPIDKELFIECSKALSRL
                     YVGTPIKCGDLICQNILNTGVDIIATKNINKK"
     gene            21619..22689
                     /locus_tag="CA_C0014"
                     /db_xref="GeneID:1116197"
     CDS             21619..22689
                     /locus_tag="CA_C0014"
                     /codon_start=1
                     /transl_table=11
                     /product="aminotransferase"
                     /protein_id="NP_346661.1"
                     /db_xref="GI:15893312"
                     /db_xref="GeneID:1116197"
                     /translation="MHKKLFIPGPVEVAEDVLQKMAEPMIGHRSKEASSLQRGISDKL
                     RIVFQTKEEILLSTSSGSGLMEGAIRCCTAKRAAVFSIGAFGKRWYEMAIDNRVPADL
                     YEVEWGEAIKPEFVDEVLGTGKYDLIALTHNETSTGIMNPVGEIAKVIKKYPEVVWCL
                     DTVSSMGGTNIPVDELGVDVCITSSQKALGLPPGLAACSFSKKAIERARNVEHRGYYL
                     DLLKLYEFIQKKDYQYPSTPSLSHMFALDYALNKMLEEGMDNRYKRHIEMAEYVRAWA
                     RKNFEIFGDEDNLSNTVTTIKNTRGISVADLNKELGKRGFAISNGYGKLKEKTFRIAH
                     MAEFTLDDIKELIENINDILKL"
     gene            22715..23632
                     /gene="serA"
                     /locus_tag="CA_C0015"
                     /db_xref="GeneID:1116198"
     CDS             22715..23632
                     /gene="serA"
                     /locus_tag="CA_C0015"
                     /codon_start=1
                     /transl_table=11
                     /product="D-3-phosphoglycerate dehydrogenase"
                     /protein_id="NP_346662.1"
                     /db_xref="GI:15893313"
                     /db_xref="GeneID:1116198"
                     /translation="MIRILANDGMNKNAVNGLIDLGYEVVEDHYDKDELLVKIKEFDV
                     LVVRSATKVTKEVIDAATVKGAKLKLIIRAGVGVDNIDVTYARDKGLTVNNTPNASSA
                     SVAELAIGHMFAVSRFINTANVTMRQGKWEKKAYTGTEIFGKTLGLIGFGRIAREVAK
                     RAEALGMKVIYNDICGKVVGYDSYEFYDDINGLLREADFVSLHIPYDKKKGYVIGDNE
                     FNAMKDGAFLINCARGGVVSEQALLNAINNGKIRGAALDVFENEPKPCAEILDNPRVS
                     VTPHIGASTKEAQARIGEEIVNIVENTFK"
     gene            23709..24953
                     /locus_tag="CA_C0016"
                     /db_xref="GeneID:1116199"
     CDS             23709..24953
                     /locus_tag="CA_C0016"
                     /codon_start=1
                     /transl_table=11
                     /product="SpoOJ/ParA/ParB/repB family protein"
                     /protein_id="NP_346663.1"
                     /db_xref="GI:15893314"
                     /db_xref="GeneID:1116199"
                     /translation="MAVLRAFKAIRPTENLASKVAALPYDVMNTEEARVIGEKNELSF
                     VHIDKAQIDLEKDVDQYSTEVYEKAKENLYSMIKKGIFVKDNKKNLYIYRQIMNGRIQ
                     TGIVGCTSIDDYINGVIKKHEFTLPSKEKDRINHVDYCNSNTGPIFLTYRSNNRINEI
                     VDEETKKKPVYDFISDDGISHIVWIINDDQAIKEIELLFGEIDALYIADGHHRAASAV
                     KVGLKRREDNPGYTGDEEFNFFLSVVFPDTDLTIMDYNRVVKDLNGMTVDKLVNNIKD
                     KFEIEKVKNKEPYKPKKKHEFGMYVEGKWYRLTAKKGTFNELDPVLSLDVSILQNNLL
                     EPVLNINDPRENDRIEFIGGIRGLEELERRVNTDMKIAFSMYPTTIQDLMGVADSNKV
                     MPPKSTWFEPKLRSGLFIHELK"
     gene            24976..26253
                     /gene="serS"
                     /locus_tag="CA_C0017"
                     /db_xref="GeneID:1116200"
     CDS             24976..26253
                     /gene="serS"
                     /locus_tag="CA_C0017"
                     /EC_number="6.1.1.11"
                     /note="catalyzes a two-step reaction, first charging a
                     serine molecule by linking its carboxyl group to the
                     alpha-phosphate of ATP, followed by transfer of the
                     aminoacyl-adenylate to its tRNA"
                     /codon_start=1
                     /transl_table=11
                     /product="seryl-tRNA synthetase"
                     /protein_id="NP_346664.1"
                     /db_xref="GI:15893315"
                     /db_xref="GeneID:1116200"
                     /translation="MLDLDLIRNDTEKVKKALLKKIDNVDFTELLKLDDERRKLIHEV
                     EVLKNKKNEASKQISNIKSQGGKVDESFFKDIKEISNKISELETSLEPIKGKMDTFLE
                     ALPNIPDEDVLPGGKENNKVVHVYGEKPQFEFEPKDHVELSNIHDLIDYKRGTKLSGN
                     GFWIYKGYGAILEWALLNYFIEEHIKDGYEFILPPHILNYECGRTAGQFPKFKDEVFK
                     VGSNGEGEGMQFILPTAETALVNLHRDEILKEDELPKKYFAYTPCYRVEAGSYRASER
                     GMIRGHQFNKIEMFQYTKPEDSDAALEELIGKAEKLVKGLGLHYRLSKLAAADCSASM
                     AKTYDIEVWIPSMNEYKEVSSASNARDYQARRGKIRFRREETKKIEYVNTLNASGLAT
                     SRVLPAILEQMQDKDGSIVVPEVLRKWVGKDKL"
     gene            26363..26965
                     /locus_tag="CA_C0018"
                     /db_xref="GeneID:1116201"
     CDS             26363..26965
                     /locus_tag="CA_C0018"
                     /codon_start=1
                     /transl_table=11
                     /product="NADPH-quinone reductase YabF family"
                     /protein_id="NP_346665.1"
                     /db_xref="GI:15893316"
                     /db_xref="GeneID:1116201"
                     /translation="MNNLIVFAHPNPNSFGKGILDEVVKASEESGAAVRIRDLYQLGF
                     DPILKPADFETFQRGEVPQDIKDEQENVKWANMITFIYPVWWAGLPAMLKGYVDRVYS
                     YGFAYEYVDGQPRGLLTGKKALIFCTTGTPSDVYGANGMHNSMKQTTDEGIFKFCGIE
                     EVRHNFFGAVPHVSDEIRKDYLRAASEIVKEHISSSKSFV"
     gene            complement(27017..27622)
                     /locus_tag="CA_C0019"
                     /db_xref="GeneID:1116202"
     CDS             complement(27017..27622)
                     /locus_tag="CA_C0019"
                     /codon_start=1
                     /transl_table=11
                     /product="AcrR family transcriptional regulator"
                     /protein_id="NP_346666.1"
                     /db_xref="GI:15893317"
                     /db_xref="GeneID:1116202"
                     /translation="MDKEVRKPQQKRSIEKKKRILDAANTLLLKNGYYDITTADIAKA
                     AGLSTGTVYAYFKDKKDILLSSLYESSKSFREQTLNELDKISQNDNPVNTIKNVLQIF
                     IKFHTSYPKKYHDELMSLSYIDEDVRGFFENIKNTMMDAVVKHLKKCGINLKHEKEQS
                     FLIYSLIENIEDELVFDIYPDLNKNILIDECARVIVNMIMD"
     gene            27787..30426
                     /locus_tag="CA_C0020"
                     /db_xref="GeneID:1116203"
     CDS             27787..30426
                     /locus_tag="CA_C0020"
                     /codon_start=1
                     /transl_table=11
                     /product="MDR-type permease"
                     /protein_id="NP_346667.1"
                     /db_xref="GI:15893318"
                     /db_xref="GeneID:1116203"
                     /translation="MNERKKYIGFIGILIAAFLGVIDSTIVNIALPNITDYFKVSLND
                     TSWISTIYALALAVFMITAAKFADQFGRKKLMIIGILIFGVSSALCGISNSLLFLIIM
                     RFVQGIGGAIITPIALPMGIEIFGKERMNIVVGASGAVVGLAAASGPPLGGVLIKYIN
                     WQSVFFVNVPFAIAALILIVICVNESYDNTVSKDIDWFGVMTLTISLFCLIFALLKGK
                     DYGWTSTLIISLFLIFVVSLILFIIIELKVSSPMIEINLFKEPTFTASSICYMITGFG
                     LMCPLLILNYYLQNVLQYDTLEAAFIMMSVSLTGMFSTPIGSILGKKVSPRIINFIGM
                     LSLGIGIFRLSYLSYGMSKGTMIFDLIICGIGLGFSVQALSSSVKFIPKEKSGIGSGI
                     VNAARQIGSCIGIAILVSMLNSNVSDAKDNIKKDVVSYINNKKEIIYPVRKELVKIVN
                     DKFNKSDNNLSNKSTMSQSSITNDVKEILKRNSSVFSNRASFEDNDTLEQLYNATKKL
                     SDGSEKSYQGQVVLNNGIGALDSGINSIYNGSSALTSGMGSLNNGLNRAFLGSQKLKE
                     GSAGLSTLVNGISQLNDGSKKLSAQFSHSQDENTPTIYDGIYGVNDGAQKLSSGVTTY
                     VSSVDSTIYMMAKNTPNAANVLESYKAELIKAKAKNDIQSEEMLQNLIAIYSAAIDSS
                     TTNLADFKNRLNENKNIVSSGEEVKQGAEKVSGGTSKVLGQFEDGGSFKTGVLALSEG
                     IGKMSNSSSGLIKFQDGIGSLSDALYKLSRGGSKVYDGSEKLSSGIKASLAGGDKLKE
                     GSGKILEASSKLKSGTNKIVESEGMAGQKESLSKVINKIKDEKNDKISEAFNKTNLIA
                     AIVLMICSLLGLFTDKREKKVEA"
     gene            30670..31944
                     /gene="serS"
                     /locus_tag="CA_C0021"
                     /db_xref="GeneID:1116204"
     CDS             30670..31944
                     /gene="serS"
                     /locus_tag="CA_C0021"
                     /EC_number="6.1.1.11"
                     /note="catalyzes a two-step reaction, first charging a
                     serine molecule by linking its carboxyl group to the
                     alpha-phosphate of ATP, followed by transfer of the
                     aminoacyl-adenylate to its tRNA"
                     /codon_start=1
                     /transl_table=11
                     /product="seryl-tRNA synthetase"
                     /protein_id="NP_346668.1"
                     /db_xref="GI:15893319"
                     /db_xref="GeneID:1116204"
                     /translation="MLDLKRIRTNPEEIKKALTNRGEDFDISVIDELVSLDEERRKNL
                     VEVENLKSKRNKDSGEIAKLKKSGQNADELLAEMKKISDDIKGIDAKVSEIDEKMQYI
                     MLRIPNIPHPSVPEGKSDEENVEIRKWGEPRKFDFEFKAHWDIGTDLGLLDFERGGKV
                     AGSRFTFYKGLGARLERAVINYFLDTHVEKHGYTEILPPYMVNRVSMTGTGQLPKFEE
                     DAFKVDNGFFLIPTAEVPVTNMFRDEILKAEDLPYKFAAYSACFRSEAGSAGRDTRGL
                     VRQHQFNKVELVKFAKPEESYDELEKLTHDAEEILQILNIPYRVVRICKGDLGFTAAL
                     KYDIEVWMPSYGRYVEISSCSNFEDFQARRANIKFRRDPKAKPEFVHTLNGSGLAVGR
                     TVAAILENYQNEDGSVNVPEALKKYIGKDVIR"
     gene            complement(32013..33095)
                     /gene="asd"
                     /locus_tag="CA_C0022"
                     /db_xref="GeneID:1116205"
     CDS             complement(32013..33095)
                     /gene="asd"
                     /locus_tag="CA_C0022"
                     /EC_number="1.2.1.11"
                     /note="catalyzes the formation of aspartate semialdehyde
                     from aspartyl phosphate"
                     /codon_start=1
                     /transl_table=11
                     /product="aspartate-semialdehyde dehydrogenase"
                     /protein_id="NP_346669.1"
                     /db_xref="GI:15893320"
                     /db_xref="GeneID:1116205"
                     /translation="MNKLRVGLIGGTGMVGQRFACLLKDHPWFEVTLIAASKKSAGLT
                     YEEAVKDRWKMNEPIPEGVKNLIVKDAFDVDEISSMVDFVFCAISLNKEETRLLEEDY
                     AKHEMPVISNNSANRYVQDVPVLIPEINNNHTEIIDIQKKRLGTKRGFISVKPNCSIQ
                     SYVPPISALLKYEPETILACTYQAISGAGKTFKECPEILDNVIPYIKGEEEKSENEPL
                     KIWGKIENNKIVNASSPLITTQCIRVPVTDGHLAAVFVNFKTKPSKQEIIDAWENFKA
                     PECALNLPSAPKKFLHYFDEPDRPQTKLDRDFENGMGITMGRLREDKLFQYKFVCLSH
                     NTLRGAAGGGVLSAELLKTQGYLTSK"
     gene            33214..34113
                     /locus_tag="CA_C0023"
                     /db_xref="GeneID:1116206"
     CDS             33214..34113
                     /locus_tag="CA_C0023"
                     /codon_start=1
                     /transl_table=11
                     /product="LysR family transcriptional regulator"
                     /protein_id="NP_346670.1"
                     /db_xref="GI:15893321"
                     /db_xref="GeneID:1116206"
                     /translation="MDFKQLNTFIAVSKYQSFTEAAHSLNYAQSTVTTQIKILEEELQ
                     IKLFERIGKKVTLTYEGKKLLPYAKQMIKLSNEIKKVVLDDEKPSGTLTIGAAESLCV
                     IRLPEILKEYRRLYPDVEVSLKFGSCADFRHFLKDNIIDVAFSLGTKIDSNEFISEVE
                     FDEPMILLAYPDHPLVKKEKIYPEDIVEEPLVLTEMGCSYRAAFENILRSYNIKPKLV
                     LETGSVQAIKQFTMSRLGITLLPKVAVEEEIKNGKLIPLNWCGPDFGIISQVLYHKDK
                     WISPALNAFLKLSKKIMSDKDKY"
     gene            34251..34338
                     /locus_tag="CA_Ct003"
                     /db_xref="GeneID:3135175"
     tRNA            34251..34338
                     /locus_tag="CA_Ct003"
                     /product="tRNA-Ser"
                     /db_xref="GeneID:3135175"
     gene            34374..34461
                     /locus_tag="CA_Ct004"
                     /db_xref="GeneID:3135204"
     tRNA            34374..34461
                     /locus_tag="CA_Ct004"
                     /product="tRNA-Ser"
                     /db_xref="GeneID:3135204"
     gene            34540..35910
                     /locus_tag="CA_C0024"
                     /db_xref="GeneID:1116207"
     CDS             34540..35910
                     /locus_tag="CA_C0024"
                     /codon_start=1
                     /transl_table=11
                     /product="hypothetical protein"
                     /protein_id="NP_346671.1"
                     /db_xref="GI:15893322"
                     /db_xref="GeneID:1116207"
                     /translation="MNKRVVKVEYIFMAFALFFGVLFAVINAPFQDPDEPIHFYRAYQ
                     ISTGQMFEQKNNSGIGGYLPQNLIKTSENLSEDIKAKSNKKQDINKIKYYLNLPLNKN
                     KVAFNDFRSATIYSDIVYIPQSIGINLAKIFRASALYMMYFGRIANLICWTIIVFFSV
                     KLIPFKKNLMAFLALTPMNLYQAASLSADAMTNSMAFLSIALVLRYAFGEEEAKLTKR
                     QIVTMIIAFTLLAFSKRIYFVMCILFFIIPIKKFNSKKDYIGTFVIMLGACLMSLVTV
                     SVISKILAIKVSAGSYTPGQMEFVLSHPITYIHILLRTFHFKMSFYAISFIGVFGWLD
                     TRLPLNLYLFYGVALVLIALFEHTLIEKNKDRIIMFIVFIINVGLIMSALYVSWTPKA
                     ANIIEGIQGRYFIPIIPLLGCFIGVKANKSRNVYSKVVLAISTFTILTYSVLQLLLRF
                     YGIRIL"
     gene            35984..36057
                     /locus_tag="CA_Ct005"
                     /db_xref="GeneID:3135228"
     tRNA            35984..36057
                     /locus_tag="CA_Ct005"
                     /product="tRNA-Arg"
                     /db_xref="GeneID:3135228"
     gene            36200..36721
                     /gene="dcd"
                     /locus_tag="CA_C0025"
                     /db_xref="GeneID:1116208"
     CDS             36200..36721
                     /gene="dcd"
                     /locus_tag="CA_C0025"
                     /EC_number="3.5.4.13"
                     /note="Catalyzes the formation of dUTP from dCTP in
                     thymidylate biosynthesis"
                     /codon_start=1
                     /transl_table=11
                     /product="deoxycytidine triphosphate deaminase"
                     /protein_id="NP_346672.1"
                     /db_xref="GI:15893323"
                     /db_xref="GeneID:1116208"
                     /translation="MILSGKQIKDSLGKDIVIEPFNEKQINPNSYNLKLHNELLVYDE
                     EVLDMKKPNKTKKLIIPEEGIVLEPRKLYLGRTLEYTETDKYVPMLEGRSSIGRLGVF
                     IHVTAGFGDVGFKGYWTLEIFCVEPIRIYSGVEICQIYYHDVGGDYEKYSSGKYQNNK
                     GIQPSLLYKDFIN"
     gene            36743..37357
                     /locus_tag="CA_C0026"
                     /db_xref="GeneID:1116209"
     CDS             36743..37357
                     /locus_tag="CA_C0026"
                     /codon_start=1
                     /transl_table=11
                     /product="hypothetical protein"
                     /protein_id="NP_346673.1"
                     /db_xref="GI:15893324"
                     /db_xref="GeneID:1116209"
                     /translation="MNNKLVRSLKYNDVYGELYSYENSSALTVIFPGINYGHEKPLLY
                     YARKAAAQNNIDILCINYKNKISWEDIGKQSIEDVAIEIKGIIKNVIEKKYDNIYFLG
                     KSVGTEIAGCTSSKLNIDNIKFLYLTPIEETLKYIVDRKCIVVSGTKDEFFKSECINK
                     IRENKNVKLMLFEGANHSLEIKDDIIRSLRILDNVAQLYLDFFK"
     gene            37376..38050
                     /gene="pyrE"
                     /locus_tag="CA_C0027"
                     /db_xref="GeneID:1116210"
     CDS             37376..38050
                     /gene="pyrE"
                     /locus_tag="CA_C0027"
                     /EC_number="2.4.2.10"
                     /note="involved in fifth step of pyrimidine biosynthesis;
                     converts orotidine 5'-phosphate and diphosphate to orotate
                     and 5-phospho-alpha-D-ribose 1-diphosphate"
                     /codon_start=1
                     /transl_table=11
                     /product="orotate phosphoribosyltransferase"
                     /protein_id="NP_346674.1"
                     /db_xref="GI:15893325"
                     /db_xref="GeneID:1116210"
                     /translation="MEQYKQEFIEFMVESNVLTFGDFITKSGRRTPFFINTGNYKTGN
                     QLNKLAKFYAKAIYDNFGDDFDILFGPAYKGIPLSVSVAMALDNIYGINAAYCSNRKE
                     VKDHGDKGILLGAKLEEGDRVIIVEDVTTAGTSVYETMPILKSQAEVDVKGIIISVDR
                     MERGKGDKSALTELKEKFGFKTCSIVTMEEVVEYLYKKNINGKVIIDDKMKDRINEYY
                     KEYGVK"
     gene            complement(38101..39849)
                     /gene="hydA"
                     /locus_tag="CA_C0028"
                     /db_xref="GeneID:1116211"
     CDS             complement(38101..39849)
                     /gene="hydA"
                     /locus_tag="CA_C0028"
                     /codon_start=1
                     /transl_table=11
                     /product="hydrogene dehydrogenase"
                     /protein_id="NP_346675.1"
                     /db_xref="GI:15893326"
                     /db_xref="GeneID:1116211"
                     /translation="MKTIILNGNEVHTDKDITILELARENNVDIPTLCFLKDCGNFGK
                     CGVCMVEVEGKGFRAACVAKVEDGMVINTESDEVKERIKKRVSMLLDKHEFKCGQCSR
                     RENCEFLKLVIKTKAKASKPFLPEDKDALVDNRSKAIVIDRSKCVLCGRCVAACKQHT
                     STCSIQFIKKDGQRAVGTVDDVCLDDSTCLLCGQCVIACPVAALKEKSHIEKVQEALN
                     DPKKHVIVAMAPSVRTAMGELFKMGYGKDVTGKLYTALRMLGFDKVFDINFGADMTIM
                     EEATELLGRVKNNGPFPMFTSCCPAWVRLAQNYHPELLDNLSSAKSPQQIFGTASKTY
                     YPSISGIAPEDVYTVTIMPCNDKKYEADIPFMETNSLRDIDASLTTRELAKMIKDAKI
                     KFADLEDGEVDPAMGTYSGAGAIFGATGGVMEAAIRSAKDFAENKELENVDYTEVRGF
                     KGIKEAEVEIAGNKLNVAVINGASNFFEFMKSGKMNEKQYHFIEVMACPGGCINGGGQ
                     PHVNALDRENVDYRKLRASVLYNQDKNVLSKRKSHDNPAIIKMYDSYFGKPGEGLAHK
                     LLHVKYTKDKNVSKHE"
     gene            40092..40793
                     /locus_tag="CA_C0029"
                     /db_xref="GeneID:1116212"
     CDS             40092..40793
                     /locus_tag="CA_C0029"
                     /codon_start=1
                     /transl_table=11
                     /product="hypothetical protein"
                     /protein_id="NP_346676.1"
                     /db_xref="GI:15893327"
                     /db_xref="GeneID:1116212"
                     /translation="MVNIKKNTALVAAFIITATTLTNVKAYAVTNGMTGNERNVLKQY
                     QSNIDNTYNSFGDKKKTKVVNDYKNKVKKAQRFISRDTDENYGDYPTRSGVILVTRDS
                     NTMGIHYGHAGIIWDASTTVESEPSGVERYPNTWKSRYNTIKGITVNSTTAEQDKEAA
                     DWCNNQVGKPYNWNFFNINTRDKFYCSQLVWAAYKDLYGMDIDPKKTIPSVIIPVDLP
                     KQNTVDTIYAQWQAN"
     gene            40771..41832
                     /locus_tag="CA_C0030"
                     /db_xref="GeneID:1116213"
     CDS             40771..41832
                     /locus_tag="CA_C0030"
                     /codon_start=1
                     /transl_table=11
                     /product="hypothetical protein"
                     /protein_id="NP_346677.1"
                     /db_xref="GI:15893328"
                     /db_xref="GeneID:1116213"
                     /translation="MHNGKLIKSILISLFVIFIVGCGKASGGNEQGNKNSGKAEIAVI
                     ESSTFNNNSYIKLYTLKGEEVQEIKINCVDVNSGFLSPVKHNDKVYTNSIGGYSNRSK
                     KVVEFNAKNNKYNTYDIAEGIFSVAVDDSYIYTTNSPPKGSIITKYNIEKKSIEKTLN
                     LPGLIEHIALYGNYIYSFADSDERDGTIIISIINKDTLNIEKSMRMKSDQSVFDSTIY
                     GDNIYFSHMTSQDGNKPSNTISRLNIKDNTVSDIKIGADYQDHLKVYNGNLYISHYNP
                     VENSGNKLTEMNLATGEQKLHSFQHNLMEIEVQDNKLYTCDDKNMYIYNLGEFKEKSR
                     FKIMDNRKDYRIDGFFLMK"
     gene            complement(41890..42774)
                     /gene="psdD"
                     /locus_tag="CA_C0031"
                     /db_xref="GeneID:1116214"
     CDS             complement(41890..42774)
                     /gene="psdD"
                     /locus_tag="CA_C0031"
                     /EC_number="4.1.1.65"
                     /note="catalyzes the decarboxylaton of
                     phospatidyl-L-sering to phosphatidylethanolamine"
                     /codon_start=1
                     /transl_table=11
                     /product="phosphatidylserine decarboxylase"
                     /protein_id="NP_346678.1"
                     /db_xref="GI:15893329"
                     /db_xref="GeneID:1116214"
                     /translation="MIKYYNRKTKQYEIEKVAGENYLNWTYSSPIGMSFLEALIKKKA
                     FSSIYGSFCDSKISKGKVKKFIDSFDIDILESEKKPEAFKSFNDFFTRKLTKEARPFS
                     TNKEILISPGDGRLLVYENIDLDNLVEIKGMGYSLKELIKDEKISSKYKNGICMILRL
                     CPTDYHRFHFVDSGVCSATSKIKGSYYSVNPIALNKVKRLFCENKREWSILKSDNFKD
                     ILYIEVGATCVGSIIQTYKENTKVNKGDEKGYFKFGGSTVVLFFEKDSVKIDEDILEQ
                     TRLGYETKVFMGESIGKK"
     gene            42932..43501
                     /locus_tag="CA_C0032"
                     /db_xref="GeneID:1116215"
     CDS             42932..43501
                     /locus_tag="CA_C0032"
                     /codon_start=1
                     /transl_table=11
                     /product="TetR/AcrR family transcriptional regulator"
                     /protein_id="NP_346679.1"
                     /db_xref="GI:15893330"
                     /db_xref="GeneID:1116215"
                     /translation="MNKTKNAIFKSALMIFSKNGYDGATMDEIASNAKVAKGTLYYHF
                     KSKEEIFKYVISEGMNVIREEMEQEAGKESNPVNKLKAICRFQIGMIFRNRDFFKVLM
                     SQLWGQDSRQLELRKVIKDYIEIIERYLKDAMEKGYIKKGETEFMSYTFFGVLCSGAV
                     YDLINQGNESMENLTNKITRYLFNGIDIL"
     gene            complement(43538..45136)
                     /locus_tag="CA_C0033"
                     /db_xref="GeneID:1116216"
     CDS             complement(43538..45136)
                     /locus_tag="CA_C0033"
                     /codon_start=1
                     /transl_table=11
                     /product="ABC1 family protein kinase"
                     /protein_id="NP_346680.1"
                     /db_xref="GI:15893331"
                     /db_xref="GeneID:1116216"
                     /translation="MKKSVQRFRKIVKVLAFYGFGYIVDSKLNNAKNSPENLRRAFEA
                     LGPTFIKIGQILSTRPDIIPPDYIHELSKLQDKAPAETFENMERIFIEEFKRPIDDFF
                     SYFNKKPLASASIAQVHEATLKSGKKVIVKIQRPNIEEKMKLDLSILYKIVSLTKAKF
                     LDTLIDSKEAIEELISSTELELDFKNEANNMVLFKKLNSDTDFVTCPDLVSKLSSRHI
                     ITMDKIDGLKVTDVKALKEAGHDIDDIGKKLALSYFKQVFEDGFFHGDPHPGNILIQK
                     NKICYIDFGIMGHISKNLKNALNDIIISIAYQNIDKLISVIMSIGIKTGYIDRNQLYE
                     DIDYIFASYLSTSLENIKISQLIQEVFDCSKRNNVRMPKDLIILVRGFVIIEGVIAKI
                     SPDISFLDVAIPFVKAQNKAEIFGNFNMYEVLLNSYMFFKSSLKVPKKFIDLSDSIMR
                     GRAKLQLSHTNLEESINELSKMVNRLILGIIISSMIISSSVIVHSNIGPKVCNISIIG
                     ITGYILTALMGFWLLISIIRSHKM"
     gene            complement(45291..45596)
                     /locus_tag="CA_C0034"
                     /db_xref="GeneID:1116217"
     CDS             complement(45291..45596)
                     /locus_tag="CA_C0034"
                     /codon_start=1
                     /transl_table=11
                     /product="hypothetical protein"
                     /protein_id="NP_346681.1"
                     /db_xref="GI:15893332"
                     /db_xref="GeneID:1116217"
                     /translation="MIDELKKVLLAGLGSAAYTYEKGSKLIDEMVKKGKLTLEEGKEL
                     SQELKKSIKEKSELVGEKVKPVSKQDISDVLDKYTAVLNAEITELKERVSKLEDKIQ"
     gene            45857..45930
                     /locus_tag="CA_Ct006"
                     /db_xref="GeneID:3135199"
     tRNA            45857..45930
                     /locus_tag="CA_Ct006"
                     /product="tRNA-Arg"
                     /db_xref="GeneID:3135199"
     gene            46266..47078
                     /locus_tag="CA_C0035"
                     /db_xref="GeneID:1116218"
     CDS             46266..47078
                     /locus_tag="CA_C0035"
                     /codon_start=1
                     /transl_table=11
                     /product="Serine/threonine phosphatase (inactivated
                     protein)"
                     /protein_id="NP_346682.1"
                     /db_xref="GI:15893333"
                     /db_xref="GeneID:1116218"
                     /translation="MEIVVGAVSDKGNIKPTNQDNFLVKIYEDNNRDIGLFVMCDGMG
                     GLSFGEIASSISVKYFKEWFDKHYERIINEKDEKKITEFMAKIIEVVNTKIRDYGKKE
                     SVKVGTTVSALLLCNDIYYIAHVGDSRIYKINKEIKQLTEDHTLVAMNVRNNIMTEIE
                     AKNSAKKNILTQCVGVKENIEVFKERGKINKNDVFVLCCDGFYNKFEEEELYSEIKKI
                     KNIIDNDVLQEAAQKFVNKVKERGEKDNISIIIVGFVSDEGFIDKLKKHVGF"
     gene            47106..48512
                     /locus_tag="CA_C0036"
                     /db_xref="GeneID:1116219"
     CDS             47106..48512
                     /locus_tag="CA_C0036"
                     /codon_start=1
                     /transl_table=11
                     /product="FHA domain-containing protein"
                     /protein_id="NP_346683.1"
                     /db_xref="GI:15893334"
                     /db_xref="GeneID:1116219"
                     /translation="MNKSNLKLEFENNPSKNYIVTYLDNIDCIVDYEVEMINNNPTSG
                     ALNIEIRQFNDKIKVLYDATGRIPIKEYLKGRTIRKSEFITILKNIAVCLLECKNYFL
                     DEKKFLMDLETIFISEKDFSVNLLYLPFELITEEDINVTYRNLVKSLIIDFVSIEEKT
                     SENIIQETLKYLRKDDFNLVGFKNYLESSETSGIKVVDAPESNIQNKVESVPVRIENE
                     PIQEEVVKEPVVHHEIKPSNIDVTQNKSEEFNTDSNLKSKKVEVKSNTTGNKKRKILY
                     IVISQVIAAAIIGIEVAFILKMLFMIIAIAVVVAVDVALVIFILLRGNKVETVADKRR
                     ANTSFIKRDKEAKESKPSKREIVTEMSYETELLDSKTAFLMSKKAGTVERIFINKDSF
                     KIGRISGQADYISDNKAVGKLHAEIRKQNEKYYLIDLTSRNGTFVNGQKINSDELYEI
                     RNGDTIMFANSEFTFAIE"
     gene            48546..49631
                     /locus_tag="CA_C0037"
                     /db_xref="GeneID:1116220"
     CDS             48546..49631
                     /locus_tag="CA_C0037"
                     /codon_start=1
                     /transl_table=11
                     /product="MinD family ATPase"
                     /protein_id="NP_346684.1"
                     /db_xref="GI:15893335"
                     /db_xref="GeneID:1116220"
                     /translation="MAKINLIIAETDGAYLKGLVNYISSNFEDTFRITCFTNREYLEK
                     YISSGRISDILLIKTDMFYEGLMKNSIKSIAILSEGGNMDEFNGLPVVKKYQPGEKLC
                     REILNIYYNNNPEVAPCKEVKKQEGSIITLYSPVGGIGKSTIAIEMAKKLSDSNKKVL
                     YLNLEDLQSTLVFFECSTSKNMSDFLYFIKERDENFKEVLKDIVLKDEESGINYFAPV
                     DSVLDIEDLKVDDVKFMLQKLIEVNMYNYIIIDLSSTFNINYKTIFEMSSKIIVPIGQ
                     DKLSSVKLQNFLKQLDNLENFSFIQNKYKDNLETIIPHVLLREKKPIIQKIYYDEALE
                     SVSSLIYLKNRASTFLRCIDELIMKLL"
     gene            49650..49895
                     /locus_tag="CA_C0038"
                     /db_xref="GeneID:1116221"
     CDS             49650..49895
                     /locus_tag="CA_C0038"
                     /codon_start=1
                     /transl_table=11
                     /product="hypothetical protein"
                     /protein_id="NP_346685.1"
                     /db_xref="GI:15893336"
                     /db_xref="GeneID:1116221"
                     /translation="MEKAVVIVKIEGTEEEYELEIPIDITVKEICAALNKALKFEDRD
                     IKVSGYYIKTENPIGFLKGNDVLKKYGIANGSTIILI"
     gene            49939..54573
                     /locus_tag="CA_C0039"
                     /db_xref="GeneID:1116222"
     CDS             49939..54573
                     /locus_tag="CA_C0039"
                     /codon_start=1
                     /transl_table=11
                     /product="DNA translocase FtsK"
                     /protein_id="NP_346686.1"
                     /db_xref="GI:15893337"
                     /db_xref="GeneID:1116222"
                     /translation="MEEKRNYNNVLILYNSDFYKEIDLDDYEKGTVVVGNSANCDIKL
                     KLETEELVYIYFNKINTSWQIKDGENAYCIVNDIKTPRKILVNGDQITIKNVKDKEEL
                     FKINFFIDFIVEKENYDKVISLKDVTYLSIGRDEDNNISIRDDLIDRKHCEIKCDSNN
                     KFYVTDLKSKYGVYIDGKKVEDKVYLKDNNFITICGHKILFMDNSLALSNLNENIVIN
                     GATVYNKDRFDKYMSYPDFYRSPRFLVELPRDEIEIDAPPDKPSKVSIQYLLSVIPIV
                     GTVVMMSLMSSSMGSNKTYMIYSVGMVSLSALVSVITFVTEFVSSKKYKKKRNKFYRG
                     YIAEKEKEITDNIELQKKNLKIMNPEINECFDFVREFDRRLWEKKPSHPDFLNVMLGH
                     GDTSISFSVKIPDNKNKMEIDDLERLAPELKKKYQKVEDVPLSLNLLKSSPIGVVGKK
                     QHTYKFISNLMVKLTAGHFYEDVKIAIIVSNEDKESLSWVRWVPHIWSRKKEIRFIGS
                     DKESSHNVLNYLYDVARERSDDNENSHEPKVNLPHFIVFIADNKLTENEPIMPYLENR
                     NNVNMTAVFVSESIEMLPKECTDVIEVSAGYNGSSTETINRAHFMQFAFDDVNLRECY
                     EYSKRMAPINVKSSFSESSLKSLITLFDLYNVKRTQDFNVLSNWGKNKVYETMEVPIG
                     VKAGDEIEYLNLHEKYHGPHGLVAGTTGSGKSEILQTYIISLAINYHPYDVALIIIDY
                     KGGGMANLFKNLPHLVGTITNLDGNQINRSLVSIKSELKRRQRIFAKCNVNHIDAYIK
                     LYKEKKVTEPIPHLIIIADEFAELKSDQPEFMAELVSTARIGRSLGVHLILATQKPAG
                     VVDNQIWSNSKFKLCLKVQDAEDSKEVLKSSLAADIVEPGRAYFQVGNNEIFELFQSA
                     WSGAKKYDEDDVNKNEVEIFNVGIDGTRSLLYSTKDKEKDKKRITQLEAAIEEIDKVC
                     SENHIERLDGPWLPPLEDEIYLDDLLKDSKTGFNGKEWIEDREWICPTIGMLDDPERQ
                     DQRPLKIDLGELGHLLLVGAPGYGKTTFLQTLMISLMLNYTPEEVNMYILDFGARTLK
                     MYEKSAYVGGVVTSDDEEKLMNLIKYLHKEIDRRKKIFSDNGVGSLKAYREVGNTLIP
                     QIVIILDNYSALIEFYQDLEDELIFLSREGGTLGISLVVTAGNYTSVRYKVTANFKLS
                     IALTCVDKGEYSNVTGRVRMEPENKKGRALINVDNLYEFQTALPVRGENEGARAANVK
                     ELIEELNSAWKGKHAKPIPIVPDILSLEEAVEELEGNEELEKYSYTIGIDYTEIEYVY
                     GNLIENPLITVVGKSQTGKSNTIQSIAHTLAVNSGVNESKIYLIDSENYGLLKIKDSN
                     LIKAYGYKTDESRNIMLEIKNEIELRKEALNNARMTSTGVFNEKEFLDNMPLIALFID
                     DLNDFMLQFSSDVEIMQIFEGIVQKDKNLKVALIVAGTEENINNYAYSYDFVKELKSL
                     NYGFFFDNINNSRFYEVNVPYSYKEKKFENGDGYFIDRGEFKMIKIPFFK"
     gene            54723..55016
                     /locus_tag="CA_C0040"
                     /db_xref="GeneID:1116223"
     CDS             54723..55016
                     /locus_tag="CA_C0040"
                     /codon_start=1
                     /transl_table=11
                     /product="hypothetical protein"
                     /protein_id="NP_346687.1"
                     /db_xref="GI:15893338"
                     /db_xref="GeneID:1116223"
                     /translation="MADKIRLTVSEIDHTASVFAKNGQDIENVLKALTNEKNKLVSSW
                     EGDAAKAFSSEFDQFAPQVTQFAKLVEQIGQQLKSASKTMQDTDAKVASALHR"
     gene            55224..55634
                     /locus_tag="CA_C0041"
                     /db_xref="GeneID:1116224"
     CDS             55224..55634
                     /locus_tag="CA_C0041"
                     /codon_start=1
                     /transl_table=11
                     /product="hypothetical protein"
                     /protein_id="NP_346688.1"
                     /db_xref="GI:15893339"
                     /db_xref="GeneID:1116224"
                     /translation="MAANKIEVNTKMILDLSKRFKDASNTAKNTKGNMQKVTDRLIDG
                     WNGKSVREFQNTYKILYQNMNTYSDALDTLSKNLEQIAKSFNDADAAVAKGIRGQGGS
                     GKSQGASNVAFKDAGAAVGKGAASTIAQNINPKL"
     gene            55665..56909
                     /locus_tag="CA_C0042"
                     /db_xref="GeneID:1116225"
     CDS             55665..56909
                     /locus_tag="CA_C0042"
                     /codon_start=1
                     /transl_table=11
                     /product="hypothetical protein"
                     /protein_id="NP_346689.1"
                     /db_xref="GI:15893340"
                     /db_xref="GeneID:1116225"
                     /translation="MSELVIGISTTDMGTARRGINSTLDLIGTAKKGLSSALQKLEGD
                     SNSSRLRTKIDEIGKEYKAMQQLETKIDRAGKNIDYAVNKFQEVDNNCASKLKSSSYD
                     YRKSVGLLTNTEKYGSIAGTCLDWGQAAKKKCIDTVKGAWNFAKDTWDKAKVAFNKFW
                     DKYGNFIKNIAIIVAEVAAIIITIGSGVGVIGAIGIIYSLATIVDSGEQIMGVKHSNL
                     VEEGEKYLFGDKWGERVYYGSSLLLGLKGGYDSFKSIGQAEKTITVAKTGVSEANTAL
                     KESREVYDAKKVAIGIKSEEKLSSAQIAASEAASNYKNIKNDANATVKQVKNAKNGLE
                     KAKDTLSSAQRQVSKEEKILNKSKSIVNQKSIDLNNAKGVLSQAINAKRKSIYSTVSP
                     FPMMYSEDTYKGVYDNFIKDNE"
     gene            56937..57458
                     /locus_tag="CA_C0043"
                     /db_xref="GeneID:1116226"
     CDS             56937..57458
                     /locus_tag="CA_C0043"
                     /codon_start=1
                     /transl_table=11
                     /product="hypothetical protein"
                     /protein_id="NP_346690.1"
                     /db_xref="GI:15893341"
                     /db_xref="GeneID:1116226"
                     /translation="MKKEVRYLEERPIFLIRFILITIFTLAFIIGFTFMSVEGIIEPR
                     PNGHPIVLESVVIISMVIIWPAINIFSSCKYDIILRKDELEYTGWINKRIIKYEEIKS
                     IKSTDVDIWSPYGKGYDEIRQFVQIKLKRGRQIKILLNPNKEKIDKFHMDLMNFTGKD
                     IKFQNKFILFVRG"
     gene            57468..57743
                     /locus_tag="CA_C0044"
                     /db_xref="GeneID:1116227"
     CDS             57468..57743
                     /locus_tag="CA_C0044"
                     /codon_start=1
                     /transl_table=11
                     /product="hypothetical protein"
                     /protein_id="NP_346691.1"
                     /db_xref="GI:15893342"
                     /db_xref="GeneID:1116227"
                     /translation="MIRTIIGIIVFSLIVIAYVVMLIRMEKMAFHFIKNKKGKKKIVG
                     MSLLILPISPFLIFIYTKDGRTILPASFLMIIAIRIIGNYVASDENT"
     gene            57977..59311
                     /locus_tag="CA_C0045"
                     /db_xref="GeneID:1116228"
     CDS             57977..59311
                     /locus_tag="CA_C0045"
                     /codon_start=1
                     /transl_table=11
                     /product="hypothetical protein"
                     /protein_id="NP_346692.1"
                     /db_xref="GI:15893343"
                     /db_xref="GeneID:1116228"
                     /translation="MIEDKVMSKAEELNKRGIIFIQKKQGDEALKYFNRAIEADPNFK
                     DAYYNKALVNLALEQVDKAIETIDNVLIKDPNEGEAYFEKGNIFFYYKNDVKAAVELY
                     NKAMYFGIKNEAIYYNMAQCMEATGEREDAIKWLDRVIIIDNKSVEAMMKKAEILIDM
                     RRYEDAINCYDGILRIQADNEGAYHFKAVLLGETNKVEQAFETLKSAEEILGKRELLE
                     FDKCLLYEKEKDLEKALNCINSGIEIDDKNILYLSKKASLLILLQKIEEAKKVYDYMI
                     EIAPEEMESYFSKASLLMLNKEYEEAFKLYETIIEKSDEENPYRINSYYYKALCLKSG
                     NKLEEAKEAYEEAVGKYNLLIVKYPYDHQLHLLKANSLRDEEKYAEAEELYEYILDLN
                     KNLAEVYLMRAKNRLGLGKENEARQDLKMALEMNEAFKKVIDLDEELSKLLA"
     gene            59337..59663
                     /locus_tag="CA_C0046"
                     /db_xref="GeneID:1116229"
     CDS             59337..59663
                     /locus_tag="CA_C0046"
                     /codon_start=1
                     /transl_table=11
                     /product="hypothetical protein"
                     /protein_id="NP_346693.1"
                     /db_xref="GI:15893344"
                     /db_xref="GeneID:1116229"
                     /translation="MATNSDQIKIDVLNINSAISALNKIVNDEETANSKLKTVAKNVG
                     DDLKCSAVSTLTEKINKCVNDLNSQIESLKNSTNDVKQIVSDFEDADKRIAQSENLNG
                     STVYRR"
     gene            59688..59999
                     /locus_tag="CA_C0047"
                     /db_xref="GeneID:1116230"
     CDS             59688..59999
                     /locus_tag="CA_C0047"
                     /codon_start=1
                     /transl_table=11
                     /product="hypothetical protein"
                     /protein_id="NP_346694.1"
                     /db_xref="GI:15893345"
                     /db_xref="GeneID:1116230"
                     /translation="MSANYDIKINMETLQSAINEYKNCKTTLENLLKELESGLKALEG
                     TEWKGAAKEAFVNAQFPNFKEGMQRHCNMIGELIKELQETAKEFTKLDNELKTEFAKE
                     A"
     gene            60030..60566
                     /locus_tag="CA_C0048"
                     /db_xref="GeneID:1116231"
     CDS             60030..60566
                     /locus_tag="CA_C0048"
                     /codon_start=1
                     /transl_table=11
                     /product="hypothetical protein"
                     /protein_id="NP_346695.1"
                     /db_xref="GI:15893346"
                     /db_xref="GeneID:1116231"
                     /translation="MKKNKLKILAAALGVTIIVGLTGCNMKSIGKLTSSQDYTYEKFS
                     KVKTGMTYKQTEDILGKGKLSSSDYGIKIYKWTNKDSSEIQVSYGTDKKATTKIETNL
                     DDNTVKVTKAEYDKIDGKQKYEDVKELLGGEGTITEVTDSGAGNDNTYIWGNKKSGYI
                     KVSFVRGYASFKSGGGLK"
     gene            60592..61167
                     /locus_tag="CA_C0049"
                     /db_xref="GeneID:1116232"
     CDS             60592..61167
                     /locus_tag="CA_C0049"
                     /codon_start=1
                     /transl_table=11
                     /product="hypothetical protein"
                     /protein_id="NP_346696.1"
                     /db_xref="GI:15893347"
                     /db_xref="GeneID:1116232"
                     /translation="MKKNRIKIIVAILGVVTVVTLAGCDSANKKSVSTKNTKSTSAKR
                     TKKDESIKKDKYTYDDFKKVKIGMTYNEAKKILGEGNKESDILYTWRDSEGGEIDIVY
                     NDGKASNVKEERLDKDTTKVTHEQYDKIQSNQTYDDVKAIFGTEGTVIEKGYNANGND
                     DNQYIWGNEEDGYIKVSFGDGKTSLKSDGTK"
     gene            61342..61665
                     /locus_tag="CA_C0050"
                     /db_xref="GeneID:1116233"
     CDS             61342..61665
                     /locus_tag="CA_C0050"
                     /codon_start=1
                     /transl_table=11
                     /product="hypothetical protein"
                     /protein_id="NP_346697.1"
                     /db_xref="GI:15893348"
                     /db_xref="GeneID:1116233"
                     /translation="MKKEVRYVEEKPVFFVRFILITIFITALIIICTCMSIEGIIEPR
                     RNGHPIVLELTVLISLFIIWPCLNIFSSCKYDITLRKDELEYKGWVKKRIIKYEEIKS
                     IKVQM"
     gene            61662..61862
                     /locus_tag="CA_C0051"
                     /db_xref="GeneID:1116234"
     CDS             61662..61862
                     /locus_tag="CA_C0051"
                     /codon_start=1
                     /transl_table=11
                     /product="hypothetical protein"
                     /protein_id="NP_346698.1"
                     /db_xref="GI:15893349"
                     /db_xref="GeneID:1116234"
                     /translation="MIIPSPYGKGYDEIRQFVQIKLKRGRQIKILLNPNKETIDKFHI
                     DLSIFTHMDINFDCRFILLVRG"
     gene            62070..62531
                     /locus_tag="CA_C0052"
                     /db_xref="GeneID:1116235"
     CDS             62070..62531
                     /locus_tag="CA_C0052"
                     /codon_start=1
                     /transl_table=11
                     /product="hypothetical protein"
                     /protein_id="NP_346699.1"
                     /db_xref="GI:15893350"
                     /db_xref="GeneID:1116235"
                     /translation="MINIETKYANMNKLIKNEEIQNKNSTKDTKIKDTIENASTKDNI
                     NISDASKNMTTAQRAKKAFDDTFAEFKDFNTPEGDMSDFVREVIKIMEDLNKHPVPRD
                     IISNPRSTETFSDFVDTMKSFAQNQHFIQLPKKFFEFCDKLKENFKLNGLR"
     gene            complement(62623..63048)
                     /locus_tag="CA_C0053"
                     /db_xref="GeneID:1116236"
     CDS             complement(62623..63048)
                     /locus_tag="CA_C0053"
                     /codon_start=1
                     /transl_table=11
                     /product="hypothetical protein"
                     /protein_id="NP_346700.1"
                     /db_xref="GI:15893351"
                     /db_xref="GeneID:1116236"
                     /translation="MLKMNRVFIIFIFVLLAVGCSNVVKNTEGSTLLVEKQSTIKGKY
                     EYCNNIKDEKEVQNIKKIINSINWKDAKVSMVYPPQYKFYFEAIKEKKPSEDISYDMW
                     ISPRKDKIELVREPEGNYINLNEKTSKLLFKLLTGDNLN"
     gene            63316..63591
                     /locus_tag="CA_C0054"
                     /note="possible gene fragment 'Predicted transcriptional
                     regulator, HTH-type"
                     /db_xref="GeneID:1116237"
     gene            63793..64383
                     /locus_tag="CA_C0055"
                     /db_xref="GeneID:1116238"
     CDS             63793..64383
                     /locus_tag="CA_C0055"
                     /codon_start=1
                     /transl_table=11
                     /product="hypothetical protein"
                     /protein_id="NP_346701.1"
                     /db_xref="GI:15893352"
                     /db_xref="GeneID:1116238"
                     /translation="MKRIDWNIQYLSLPPVIKHCKKCGKKTEFICSGMFRINAQRKYL
                     DVWLIYKCSNCNSTWNMTIYTRVKPKSIEPKLLEAFHNNDKELAERYAVNLELIRKNG
                     VELGYTKYKIIGEDINFRIPVELHIKSTYPSQLKVAALIREKLNLSQSSFESLITKGL
                     IRGDTEINLKKCRLRTEVIVIIDSLDWSEVAFALAL"
     gene            64672..65124
                     /locus_tag="CA_C0056"
                     /db_xref="GeneID:1116239"
     CDS             64672..65124
                     /locus_tag="CA_C0056"
                     /codon_start=1
                     /transl_table=11
                     /product="hypothetical protein"
                     /protein_id="NP_346702.1"
                     /db_xref="GI:15893353"
                     /db_xref="GeneID:1116239"
                     /translation="MLELYKVIYEIVSPIVDSYYEHYPGGKEKVYPYAEISFPKVKAN
                     NEYSSLNELYIDIWDNKSEKIEEIENITDKLVQAIMNGLNTRIIKTDNMFIQINKDKT
                     YRLDLTDTDANIIYKDTTNRLELQDIDEITQRRELRFLIKVYERKDIK"
     gene            65121..66002
                     /locus_tag="CA_C0057"
                     /db_xref="GeneID:1116240"
     CDS             65121..66002
                     /locus_tag="CA_C0057"
                     /codon_start=1
                     /transl_table=11
                     /product="hypothetical protein"
                     /protein_id="NP_346703.1"
                     /db_xref="GI:15893354"
                     /db_xref="GeneID:1116240"
                     /translation="MINTNNINTNGFTNKTMEHLLIDSGAIYKNFGLPDQALVGATSG
                     GNEFDVKTKMRQIKVDGVKAANAKGLELVDSVTTTLKCTFIEMTEEILASALTANIDR
                     TADDNYDVISGKIQIDDSDYIKNLALVGTLSGSSKPIIILIENALCLDGLQLKTQDSK
                     DNTVAVTFTAHADPANPDALPYKIYYPKITSDAFTLSSAAVSSGNIVLTMSDIVNETL
                     YKDGFTVTVADKADAITAIKKGNDAKTIEITLTTAPTSGQSVTISYAKPADTSKQVKS
                     ENGVVLEDVAVTNVINN"
     gene            66024..66356
                     /locus_tag="CA_C0058"
                     /db_xref="GeneID:1116241"
     CDS             66024..66356
                     /locus_tag="CA_C0058"
                     /codon_start=1
                     /transl_table=11
                     /product="hypothetical protein"
                     /protein_id="NP_346704.1"
                     /db_xref="GI:15893355"
                     /db_xref="GeneID:1116241"
                     /translation="MRNLKTSDLFSLSRILKKMNIKDELKRLAANITGTPKERKKAEK
                     ELEIDMIMLFIENISNAEQETYKFLADLSGKTPQEISEQAPKETISMIKEVFSKEGFN
                     DFLSLASK"
     gene            66377..66649
                     /locus_tag="CA_C0059"
                     /db_xref="GeneID:1116242"
     CDS             66377..66649
                     /locus_tag="CA_C0059"
                     /codon_start=1
                     /transl_table=11
                     /product="hypothetical protein"
                     /protein_id="NP_346705.1"
                     /db_xref="GI:15893356"
                     /db_xref="GeneID:1116242"
                     /translation="MLLSRYNPFVMELDMLLGIKLIEKAYEKQLDEKLFEMWNLNRLF
                     MTEKNFETFEEFRDKAIQTKESTREVKHEKEDIINKAERIIAAWKR"
     gene            66803..67411
                     /locus_tag="CA_C0060"
                     /db_xref="GeneID:1116243"
     CDS             66803..67411
                     /locus_tag="CA_C0060"
                     /codon_start=1
                     /transl_table=11
                     /product="hypothetical protein"
                     /protein_id="NP_346706.1"
                     /db_xref="GI:15893357"
                     /db_xref="GeneID:1116243"
                     /translation="MGYIIIALVIAIALIAVLKWKALIVIGAIFIIGYFLPDNSKSSA
                     EDEKLEKIMIPKGLRKIEYYGGYKTELSSKLFFENRSNGICLYDKENNFKVLILKRNI
                     LNFSISGEYHRDTIVSGGEIRGGGSSIGGAIIGELLDGNTGAIIGSRKKTTSTPIKTE
                     VKTTDSRKIILKFKEDEQERGMILDKSIWDDLCFLCPEKKIK"
     gene            67475..69958
                     /locus_tag="CA_C0061"
                     /db_xref="GeneID:1116244"
     CDS             67475..69958
                     /locus_tag="CA_C0061"
                     /codon_start=1
                     /transl_table=11
                     /product="Phage-related protein, gp16"
                     /protein_id="NP_346707.1"
                     /db_xref="GI:15893358"
                     /db_xref="GeneID:1116244"
                     /translation="MGLLSSVLLEDTAVSTMISKLDKGFEKIIDNVLNLRNQLIEGIG
                     LKNILNDVIEGDNALSQMNSILKNTGEASGMTKRQLMELAEGEGRITAFSENTNIATE
                     NLLLTFSNIGKSVFPQALKSVNDMSQALGKDTKTSALELGKALNNPIEGISELESVGV
                     KFTASQKDQISSMQQAGNIAGAQNIILKQLEKQYGGSAEAAGNTFSGQLKILKNNLVS
                     VNSEMLNGMMKTLTNFLKQVNSLVLSMGKITPATQKAAVAFALIAVGIKPTLDGMNKF
                     LALAVKNKNEMKALIISYKNGETAIQKFANSIKILGGKVGNSSGIKKLQSAIESLQII
                     SLYAMDKINLKVKNAASAIRKSMNGVFDKLPEGLSKNIKKVNSDLKISMSGITGTMSK
                     VTSKMGNMSKKIISPLANISKKFVSNIVGISKKVTPVFKLLGKKMTSGLTGLVKLGLK
                     AVGPAALLAAVLVGLGVLQMQSGKKLDSISKQLIAKGPKMIQQFTAKLIAQLPQIMAA
                     GTTLLNNFIKVLTANAPALIHAAASIITALVNGLAVNLPKILPGVIKLIQTILQSIIQ
                     NLPTIIMAGLRIILALVQGITNNLPQIINSIIQVTITMINTLSQHLPQIIEMGLKILV
                     AIVQGIVKAIPQLIAAIPQIISAIWNAIKNVSWLQLGSEIINGIIGGIKSAGENLFNS
                     LKDLAGKALNVAKNVLGIHSPSRVFKEEVGLFIPAGVAEGVEENTGGVVNSLNGMASK
                     MVTSIGKNKSNIVDAAKGLVNMNFSTMGRMNLAVAGNTSNPFSTGGDKYNALLHVENL
                     SIANDYDIEALANKLNFYMQKSKAAKGGR"
     gene            69961..70656
                     /locus_tag="CA_C0062"
                     /db_xref="GeneID:1116245"
     CDS             69961..70656
                     /locus_tag="CA_C0062"
                     /codon_start=1
                     /transl_table=11
                     /product="hypothetical protein"
                     /protein_id="NP_346708.1"
                     /db_xref="GI:15893359"
                     /db_xref="GeneID:1116245"
                     /translation="MFSFNFLGKDSYKDFGVYVEERPSMPLPERNVTLTEVPGLNGSL
                     VEDDGTYKDIVVSVKCNVIDDNLPNILDKIRAWLSSGMGDLIFSNQPDKKYEGRVIEQ
                     IDISQETEILGSFQVNFQCKPFKYEVNPQIITLISKGSISNLGSFEANPIIKVYGTGN
                     ITLNINDNTVTLTNVVDYITIDSKLMDCYKDTALCNNQMGGEFPKLKLGENTLDWIGN
                     VDKLEVTPNWRWI"
     gene            70657..75594
                     /locus_tag="CA_C0063"
                     /db_xref="GeneID:1116246"
     CDS             70657..75594
                     /locus_tag="CA_C0063"
                     /codon_start=1
                     /transl_table=11
                     /product="hypothetical protein"
                     /protein_id="NP_346709.1"
                     /db_xref="GI:15893360"
                     /db_xref="GeneID:1116246"
                     /translation="MICLYDGKTALKEENFKNNGLVVLSDCKSCFIEEKLNDSYELTL
                     EYPIDDRGKWQYLVEKNIIKADGQLFRIYHKEKNLEGVTVNARHIFYDLLDNFIEEVS
                     IVNTTGVGAVDLILNNTQFPHPFKVTGDVSSNASASYVRKNVVEAIMSSDSSDGDGSG
                     SILSNYGGELERDNFIIKYLNNRGEDRGVTVRYGKNIVGIEETLDMDDVVTRIMPLGK
                     DDLLLLEKYVDSPLINNYHNPIVREVEFSDIDDEAKLKEAAEAYIQTVDKPTINYTVD
                     FIELTKTEEYKNYKVLESVYMGDTVTVKHSRLGIDLKAEVIRIKKNVLTNRIEEVELG
                     DFKKTLSDMFGDLSNSISDTQSMINKVNDDVTIQLDSKIESYYQDKDPKIWSTESNLA
                     HNGDMWYKTDTKQLYRFNGSTGNWDEIKSQNAIDAYEKASKAQDIADSKRRVFVAQPN
                     PPYDQGDLWSQGKEGDILICINSKLSGATYDASDWELASRYTDDTKLVEFMNGVYKTD
                     KANMQAQLDGVIDTWFYKGEPSLANEPSSAWKDDNTKNNHLGDLYYDIDTGYAYRFAL
                     VDKEYQWLKITDIDVTEALSKAQKAGDTADSKRRVFVAQPIPPYDIGDLWCQGDTGEI
                     LTCQRSKAPGTSYAEGDFQKLNKYTDDSYAKNIQVGGRNLLRNTSNFKDTNYWFLETG
                     TNQKTVLKIVNDDVYGSVIYIDKQNDVSWSVIRNIFYSYYTQLFDTDKEYTLSFMGKS
                     TENKELLVAFVNGDGTNWCLEEQEFQLSDKWTKFTVTFKPKEKGDQPCLYIITDIGEL
                     WLTNFKLEVGNKATDWTPAPEDTQSQIDKTQKDVDNALSTANNASINATNAINAIDNM
                     SQDNKLSPIEKQNLNQTWFAIQSEKSYIDAQADHYEIDKANYDNSYAALEMYVTPLIS
                     DITVTSDIDSNTFKSNFISYYNAKNELLQLIVKKVKENLDELENNGVNLIVGSTDNLH
                     TYPSGLIGVKQSDNFWRLGLNSTDEILQDKTTNIIEGKQYTESFLFKTDGIFNSFSIT
                     FFTNNGHHPIQASIQDRGNGVFKAYATYTTQVGDQYIRALDINNINITNGTYIDILNP
                     KLEKGNKATDWTPAPEDTQKKIDDNYNDYKNFINTIYNNDKSAMQKSIEDATTTINSA
                     LGGYVLKRNSELLIMDNNDVNAAQKIWRWNVNGLGYSSTGYNGPYATAITKDGKINAD
                     FVTTGTLDANVIKTGVLSSQDDSLKFDLTGGSMKTSDNQGNYTTISAGGIKHHSTLKG
                     IRYIRAYGSGSTSNTGTMEWVNIAAYNAAGTNVAYQKDTSYTGTRLSSDDEYNVVLDR
                     EDESYNFGVATDGSNQYFQVDLGVIEEVNNINVKHIWDDSRVYRSSIAVSQDGNSWTN
                     IFDSEAKTHRNIRYIRDWLNGSNIDNTNDWVEIQAINSSGQNVAQGKNAWGSMGSNLT
                     SLTDGNLDKDSAKVHSSGLSYVIVDLGQNYNDIQTLKIFHFYGDRTYHGTRTEVSEDG
                     VTWYSAWSSALDGGEYFEASSGHSIDITSVWNRYAETNTGMNFSVPELPVVNNNSEYH
                     YLLYSGKVVLSDKVPLAIIHLPAEFVGKNYSVNVNPANIVNYSDGFMLKSFCCFVSEQ
                     HDDWFGINGSCFVCHESNWNEPILINLEVNYTVVA"
     gene            75609..75875
                     /locus_tag="CA_C0064"
                     /db_xref="GeneID:1116247"
     CDS             75609..75875
                     /locus_tag="CA_C0064"
                     /codon_start=1
                     /transl_table=11
                     /product="hypothetical protein"
                     /protein_id="NP_346710.1"
                     /db_xref="GI:15893361"
                     /db_xref="GeneID:1116247"
                     /translation="MATIKENEDNMTIFYSKSSGEIISLATGIQDMNFFGKFKDDMSQ
                     ITDFTIKPKDNLVIQNHTSFIIDVNTKEIMMKQQQNNYKVVSSS"
     gene            76018..76398
                     /locus_tag="CA_C0065"
                     /db_xref="GeneID:1116248"
     CDS             76018..76398
                     /locus_tag="CA_C0065"
                     /codon_start=1
                     /transl_table=11
                     /product="hypothetical protein"
                     /protein_id="NP_346711.1"
                     /db_xref="GI:15893362"
                     /db_xref="GeneID:1116248"
                     /translation="MDISVNEIIAYIFYIVIISIGGYIAKQYKAHSKQLIELKEIEEK
                     KAQKLLGEQNYEKARQIVVDGVYRTEQLAKEMVEEKWNSLDKQNKTLQYVSEQLQKVG
                     IQISQEDICNIIKATVGHMNINNH"
     gene            76521..77294
                     /locus_tag="CA_C0066"
                     /db_xref="GeneID:1116249"
     CDS             76521..77294
                     /locus_tag="CA_C0066"
                     /codon_start=1
                     /transl_table=11
                     /product="ABC transporter ATP-binding protein"
                     /protein_id="NP_346712.1"
                     /db_xref="GI:15893363"
                     /db_xref="GeneID:1116249"
                     /translation="MNVLEIKNVYKKYASNKKINTMVLKNINLSIKDNEFVGIMGSSG
                     SGKTTLLNVASGIDKCDEGEISIWNNNICKMKKNELSLFRRNNIGMVFQDFNLLNSLT
                     VKENIMVPLILDKKYEIMDGNTVMELAKRFDMGEIMDKYPYEISGGQKQRAAICRAIV
                     NNPKIIFADEPTGNLDSRSSKKVLSYFEVMNSEYNASILMVTHDAYSASYCDRVVFLK
                     DGSIIKEIRKQGDKTKFFSCIMKTLEDLNTVKESLREEK"
     gene            77298..77996
                     /locus_tag="CA_C0067"
                     /db_xref="GeneID:1116250"
     CDS             77298..77996
                     /locus_tag="CA_C0067"
                     /codon_start=1
                     /transl_table=11
                     /product="ABC transporter permease"
                     /protein_id="NP_346713.1"
                     /db_xref="GI:15893364"
                     /db_xref="GeneID:1116250"
                     /translation="MTFSEIAYKMFKKDAKKYRLFILCNVAAIAVLYSFISIVLNKQF
                     MNSSIVDPMISSNIYAPTFFIVMFAGMFIPYSQSVFMKARQKDYGILLSIGMTENEVR
                     KSVIIENLVLHAVSLVAGLMFGTILSLFFLGFIHSIIGISNINVTVSVVSYEMVTVCE
                     LILFIISLIVNCYSMVKSTIYAKIKHTEKTESTGRYSIKFIFIGLVITIAGLILVAFF
                     YENNDNIGLMGLLI"
     gene            78012..79211
                     /locus_tag="CA_C0068"
                     /db_xref="GeneID:1116251"
     CDS             78012..79211
                     /locus_tag="CA_C0068"
                     /codon_start=1
                     /transl_table=11
                     /product="ABC transporter permease"
                     /protein_id="NP_346714.1"
                     /db_xref="GI:15893365"
                     /db_xref="GeneID:1116251"
                     /translation="MIFFNGEALIGCFEGRNYKKYIRNIFLFSDMKYYYGKNKKVFLV
                     SSWLIFVVMFFSALSFINYPSSIKYAYTYHPFHMAYGDIKDGLKPLDDNEVASIVHKN
                     NNSITRSNTVKFLRNRVFTVFSVNDVNRTLKTNYRVKPNLFIYVHPYDINDGYKREDI
                     NIRIPSIDINSDDGVRKFKVQDTIIKPLFGQINCISNNIILVNEDDYNWIALNGTDYV
                     FKGTLHLYNFASWRNSNPIVNEVRKRLLKGNNRSKEDAFYKISSKVEAYNTSLKSCNF
                     LIFNLIYICVLLYFSVFIMIHYKLMMEYKDDQMRYFSLYKIGIDEIEIKRIVKQKILM
                     TYFIPFIYAVIINIPFSYYVFNSHIHSGLENPIIITTSIAFFIIHLVMCKLYTNVYYK
                     RIISELP"
     gene            79405..79794
                     /locus_tag="CA_C0069"
                     /db_xref="GeneID:1116252"
     CDS             79405..79794
                     /locus_tag="CA_C0069"
                     /codon_start=1
                     /transl_table=11
                     /product="iron-binding protein, hemerythrin"
                     /protein_id="NP_346715.1"
                     /db_xref="GI:15893366"
                     /db_xref="GeneID:1116252"
                     /translation="MFVWKDEFELGIDKIDNEHRKLFEIANKGYELLKNEFYVDKYDK
                     IMDIIVELKEYAEFHFSEEEDYLASIGYKKLFTHKLEHDSFIKKVESFNIKEIDYDQD
                     KYIQEMLDFVVTWIKEHILEKDREYID"
     gene            complement(79854..80822)
                     /locus_tag="CA_C0070"
                     /db_xref="GeneID:1116253"
     CDS             complement(79854..80822)
                     /locus_tag="CA_C0070"
                     /codon_start=1
                     /transl_table=11
                     /product="hypothetical protein"
                     /protein_id="NP_346716.1"
                     /db_xref="GI:15893367"
                     /db_xref="GeneID:1116253"
                     /translation="MNKKILLTTLIGASIFIMAGCSNSQSNDQSKTPSKQSKVSTAKA
                     PNTSTAKDPKQSENINSSSENNTKSTSKTTNSNTPNNKATSSTPAPTNKPSSMYSIAQ
                     NTYTIANIKINYPQISNLGDNNKQLAINNLIKDSVINGFNLTQAIKTKTLPNYNEPIE
                     NLTLNVNYTVELQNSNILSIRYLGSSNMKGSAHPNNELYTTNIDINNAKTMNLQGMFS
                     INQTLINTFRKGAYIPYNSSIDSQTISKEISTYNDSYLQTAFEKSDNPIGQENPSSAF
                     SYLTKDGLVISIGITHAAGDHAELKIPYSSIKSIVKTDNKALNGLF"
     gene            81020..81739
                     /locus_tag="CA_C0071"
                     /db_xref="GeneID:1116254"
     CDS             81020..81739
                     /locus_tag="CA_C0071"
                     /codon_start=1
                     /transl_table=11
                     /product="hypothetical protein"
                     /protein_id="NP_346717.1"
                     /db_xref="GI:15893368"
                     /db_xref="GeneID:1116254"
                     /translation="MQNVFNVNQKIGDIVVKFPRAIEILKRYKIDFCCGGDRVLEEAI
                     KEQGLNGQEIIDEINEDYNKYIMEEVKDRDWATEPYSKLIEHVINTHHAYLNETLPRL
                     SELTTKILRVHGAKHSELAKVHKLLHSLKMELEQHLIKEEEIVFPLIQEYERTGNNET
                     LSNAVEKIIELEEEHEGAGSILKELREVTKNYELPEDACNSYKAAYKLLEDVEDDTFR
                     HIHLENNIMFPRLVSESKKHK"
     gene            complement(81787..82020)
                     /locus_tag="CA_C0072"
                     /db_xref="GeneID:1116255"
     CDS             complement(81787..82020)
                     /locus_tag="CA_C0072"
                     /codon_start=1
                     /transl_table=11
                     /product="hypothetical protein"
                     /protein_id="NP_346718.1"
                     /db_xref="GI:15893369"
                     /db_xref="GeneID:1116255"
                     /translation="MSEFTASVDVRKYPPRDKHAVIFDTLGKLKSGEAMELINDHDPK
                     PLYYELSAEHEEKFEWEYLQNGPELWRVSIKRK"
     gene            82288..83100
                     /locus_tag="CA_C0073"
                     /db_xref="GeneID:1116256"
     CDS             82288..83100
                     /locus_tag="CA_C0073"
                     /codon_start=1
                     /transl_table=11
                     /product="hypothetical protein"
                     /protein_id="NP_346719.1"
                     /db_xref="GI:15893370"
                     /db_xref="GeneID:1116256"
                     /translation="MIDKYNEELKADCKKCFGLCCTALYFSASEGFPEDKEAGRPCLN
                     LQSDFSCIVHKSLRDKGLKGCTAYDCLGAGQKVAQVTFEGQSWSDNTKYADKMFEAFI
                     IMRQLHEMLWYLTEVFKLNKDQDKKSIELLIEETEKRTLLKADELLKLDIEAHRNKVN
                     LVLKNTSELIRTKSGNNSRKKKRVDYFGANLKKANLRGADLRGALLIAANMRGADLSY
                     ADLIGADMRDADISGANLEKSIFVTQAQINTTKGDSNTRLPKRITRPSYWAK"
     gene            83405..84448
                     /locus_tag="CA_C0074"
                     /note="possible gene fragment 'MDR-type permease'"
                     /db_xref="GeneID:1116257"
     gene            complement(84396..84743)
                     /locus_tag="CA_C0075"
                     /db_xref="GeneID:1116258"
     CDS             complement(84396..84743)
                     /locus_tag="CA_C0075"
                     /codon_start=1
                     /transl_table=11
                     /product="ferredoxin"
                     /protein_id="NP_346720.1"
                     /db_xref="GI:15893371"
                     /db_xref="GeneID:1116258"
                     /translation="MGVATMVTDKYQKCIDACNRCSQACYECFKACLNEPDVNARRTC
                     ISILFECAQMCQMSSALMSMDAQFAIDHCKLCSVICDKCAQECSMFQDPHCQKCANEC
                     RTCSNECRMMSGM"
     gene            84877..85788
                     /locus_tag="CA_C0076"
                     /db_xref="GeneID:1116259"
     CDS             84877..85788
                     /locus_tag="CA_C0076"
                     /codon_start=1
                     /transl_table=11
                     /product="permease"
                     /protein_id="NP_346721.1"
                     /db_xref="GI:15893372"
                     /db_xref="GeneID:1116259"
                     /translation="MKSKTIKSNIILLITALIWGLAFTAQSVGMKYVGPFTFNGIRFI
                     LGAICIVPVMLFFKEDKIEENSKYARAALVGGIICGMVNFLGTTLQQIGLMYTTVGKA
                     GFITGLYIVIVPIIGIFLKHHMGINSWIGVLFALVGLYLLCNTGSFSVGYGETLELSG
                     AFFFAVQIFIIDHFSKKANCYRLAFFQYVTCGAVSLIIALFTEKITFNALYGAAIPIL
                     YGGLGSVGIAYTLQIIGQKNAKPSHAAIIMSMESVFGALGGAIILGERMGAKNLIGCG
                     LMLLGMLVAQIKLTKTSKKQIIEKKAV"
     gene            complement(85766..86497)
                     /locus_tag="CA_C0077"
                     /db_xref="GeneID:1116260"
     CDS             complement(85766..86497)
                     /locus_tag="CA_C0077"
                     /codon_start=1
                     /transl_table=11
                     /product="CAAX-like membrane endopeptidase"
                     /protein_id="NP_346722.1"
                     /db_xref="GI:15893373"
                     /db_xref="GeneID:1116260"
                     /translation="MKKSDLFFIFISLAFTVIFLNCTSNSLKGIGLELLFLSIGLITI
                     FILNKKKLLIPINLKNINCSIVLYTVVLSLLASLLTAYVVCTFSYFNLNYLFQKSASY
                     KITLLSIFTTIIISPICEEMLFRAAILGILIRKIPVHLSIFIQCIIFAFLHGLSFKTV
                     TFYTALIGGFILGYVFYYTKSILSSILCHSIYNFMSIFAGILSFKISNTSTLILCLLL
                     CSISIYLTVYCITKIKTLSKQPFSQ"
     gene            86728..87357
                     /gene="agrB"
                     /locus_tag="CA_C0078"
                     /db_xref="GeneID:1116261"
     CDS             86728..87357
                     /gene="agrB"
                     /locus_tag="CA_C0078"
                     /note="essential for production of a quorum sensing
                     autoinducing peptide"
                     /codon_start=1
                     /transl_table=11
                     /product="accessory gene regulator protein"
                     /protein_id="NP_346723.1"
                     /db_xref="GI:15893374"
                     /db_xref="GeneID:1116261"
                     /translation="MKGKSSVMEKLAEVVSLKLNKHLKMEGIELIKLKLGVEIIFINI
                     SKLAILFLVSYYFGLIKETIIMLAAFGFLRSNAFGLHAKNSIVCTVMSLLMFVLGAYL
                     SKYLLFNNYMVLASFIIVNLLLFRYAPGDTEAHPLVGAKLRDKLKKQAVLMGMLLMAI
                     TLIIPDELIKTCISLSSYFEIISILPITYKVLGRRYKNYYEFERTIKQS"
     gene            87326..87490
                     /locus_tag="CA_C0079"
                     /db_xref="GeneID:1116262"
     CDS             87326..87490
                     /locus_tag="CA_C0079"
                     /codon_start=1
                     /transl_table=11
                     /product="hypothetical protein"
                     /protein_id="NP_346724.1"
                     /db_xref="GI:15893375"
                     /db_xref="GeneID:1116262"
                     /translation="MNLKEQLNKVNDKFIKGLGKASMKIGEQANGKCVLVTLYEPKMP
                     EELLKENIDK"
     gene            87617..88960
                     /gene="agrC"
                     /locus_tag="CA_C0080"
                     /db_xref="GeneID:1116263"
     CDS             87617..88960
                     /gene="agrC"
                     /locus_tag="CA_C0080"
                     /codon_start=1
                     /transl_table=11
                     /product="histidine kinase-like ATPase"
                     /protein_id="NP_346725.1"
                     /db_xref="GI:15893376"
                     /db_xref="GeneID:1116263"
                     /translation="MMQYVELVGIIMNLYVSIFSLYSCRIKWKRLVGMIVITEIISLI
                     FLMLGWQQVTVMAYLIIPCIFMYLQTSDVVLSISLPVAGCLIIIVWDYFLSVLYNYVF
                     LVNQSVIKNDVSIHWITFCIEFIGTYVTSRTIKKFVRDKFKAYNGHLKGTIGVVAAGT
                     LILMLFVFYNTNVVFAPNNSVVNSNTMRIKGIVLFFSYAILLIIVIRTILRGIIKEME
                     LKSKENEFQSLQEYTNKLEKLHKDMRGFRHDYINILLSMAGYIQNRDLEGLERFFDDK
                     IMPLSKAMKSNNFKIGLLQNIEVPEIKGMFSAKIIRAQETGIDVYIDVAESIKSFNME
                     IIDLSRVIGILLDNAIEASEKCDRPSMKVAVINKDKSVMIVIINNYNEEIPPIYKIYK
                     RGFSTKGDNRGIGLSNLKDIIGKYPNVMLDTVIEDNQFKQIIDIKNKIEEGVFNA"
     gene            88953..89678
                     /gene="agrA"
                     /locus_tag="CA_C0081"
                     /db_xref="GeneID:1116264"
     CDS             88953..89678
                     /gene="agrA"
                     /locus_tag="CA_C0081"
                     /codon_start=1
                     /transl_table=11
                     /product="accessory gene regulator protein A"
                     /protein_id="NP_346726.1"
                     /db_xref="GI:15893377"
                     /db_xref="GeneID:1116264"
                     /translation="MLEVFVCEDNKEQKENFRKIIDNFIIMENLDMKISVVTENPDDI
                     INYVIKNSVSGLYFLDIDLNASINGIQLAAEIRKYDPRGFIVFVTTHAEMSYLTFLYK
                     VEAMDYIIKDNYKNIGDRIYQCIVDAQRKYSAKTTDLQKIFTIKADDRIINIEFQKIL
                     FFETSFTIHKVVLHSVNRQIEFYAKMKDIEGELDDSFYRCHKSYIVNKKNIKEININK
                     RRIYMINGEECLISTRMLKGLIK"
     gene            89767..91827
                     /locus_tag="CA_C0082"
                     /db_xref="GeneID:1116265"
     CDS             89767..91827
                     /locus_tag="CA_C0082"
                     /codon_start=1
                     /transl_table=11
                     /product="hypothetical protein"
                     /protein_id="NP_346727.1"
                     /db_xref="GI:15893378"
                     /db_xref="GeneID:1116265"
                     /translation="MLGRRKNGIAMELKSIETVGDFISLSGNSRRLTSILKVKRLIRE
                     NYSIIRSNLLNTEDKVAIKEIKYYEKEERAIVTFTDNEKVVFQSYISKDEEIINKFIR
                     WINQKVDKEHSLYVKKILYAEGCSFSEYIKPINSIGKREIFDYYFKSGELLLILYVLR
                     CSKIKSKNIIDMEDCPILDEVKDAFYSTNDVPSFNFSANEVAEKLVKYSVYNIEFLPE
                     SKKSITEEEIYHIKCGFEYIYNMIMYNKLELIEVMKVIFKEDILKLSAVITNIYGLNE
                     EDLKRQLYFIDIRFIGVKIARRKVNFCISERKETIDKNYFISIANDLGEHMIKRGIIG
                     VKDFVTSRTWISTTRDGNNQGYSLSPLSSDLMDGSSGVALFFAYLGLVTGKDYYKAIA
                     IEAIQDSINHINNLNNNDDINIGAFKGISGEIYAMWKIYSVTRSNYLEASIENGIRAL
                     YILVQKSKDIDITNGLCGVSCVLVSIYKDKDSNKFNDIIMNLIRICMEKITGNMSSKQ
                     MALNDVYLNDAIILTLAKLLELTGERSLVKKIKELFSIQRMKYKDIFARWDRRILITL
                     MGRVTLKKINFQDESIDREIQQISKYIINNGFGNSFSCCDDMGIIEVLKHTAAILSDE
                     KLNSSCIKTFNELVKKKIKPTINKEITYANENISLMNGVVGLAYSLIRISSEKFVPKI
                     LWLE"
     gene            92169..92768
                     /locus_tag="CA_C0083"
                     /db_xref="GeneID:1116266"
     CDS             92169..92768
                     /locus_tag="CA_C0083"
                     /codon_start=1
                     /transl_table=11
                     /product="PemK family DNA-binding protein"
                     /protein_id="NP_346728.1"
                     /db_xref="GI:15893379"
                     /db_xref="GeneID:1116266"
                     /translation="MKNTRIKDMRDDELQAYIKETKKEIEQQLKLYVKLNNDKLSNNG
                     QIQNLKKKAYNLKEVYEYIKWANDKIAINNNVESSYGTIPKRGEIWTCQLGENIGSEE
                     NKIRPAIIIQNDTGNEKGPTTIIVPISNRPKKISTHIELRPGDYKLVHGEVNKITGTI
                     LCEQIKVVSKARLGRHVATLNSDFVNKILNSKLKISIKV"
     gene            93048..93524
                     /locus_tag="CA_C0084"
                     /db_xref="GeneID:1116267"
     CDS             93048..93524
                     /locus_tag="CA_C0084"
                     /codon_start=1
                     /transl_table=11
                     /product="MutT/NUDIX family hydrolase"
                     /protein_id="NP_346729.1"
                     /db_xref="GI:15893380"
                     /db_xref="GeneID:1116267"
                     /translation="MDQLRYTICFIKREDEVLLLNREKPSWMGSWNGVGGKFQNSETP
                     MECILREIHEETGMKFQEAKFKGIVTWDEGDKDIGGMYLFLIEVPANYNYSVPVKTRE
                     GILDWKKISWVMNPENTGIAANVPKYLPKMLKEEGEFRYHCVFKNKMLLGVNIEEI"
     gene            93588..93767
                     /locus_tag="CA_C0085"
                     /db_xref="GeneID:1116268"
     CDS             93588..93767
                     /locus_tag="CA_C0085"
                     /codon_start=1
                     /transl_table=11
                     /product="hypothetical protein"
                     /protein_id="NP_346730.1"
                     /db_xref="GI:15893381"
                     /db_xref="GeneID:1116268"
                     /translation="MEPGDIVRIDDDNEWKGLYGVVKYTNQSEAFIFCVQNPCYLYKA
                     TTENNVAIVIKRSER"
     gene            complement(93773..94852)
                     /locus_tag="CA_C0086"
                     /db_xref="GeneID:1116269"
     CDS             complement(93773..94852)
                     /locus_tag="CA_C0086"
                     /codon_start=1
                     /transl_table=11
                     /product="muconate cycloisomerase"
                     /protein_id="NP_346731.1"
                     /db_xref="GI:15893382"
                     /db_xref="GeneID:1116269"
                     /translation="MSNYEKVYIGTYTNGESRGIYSFNIISDSRKTTAPILSCEIENP
                     TYLTFNMNNKTAYSVIKSGNLGGAASFYVDDRNNHLELLNCKFGYENPPERFSGKQPC
                     YVSLDKTNSYLFSVNYHTSRVDVFPIRNDGSIDTVSSFVIHEGFGPNKERQETSHVHC
                     AVTTPLNDFLCVVDLGTDKIVLYRFDDGILCRFNEFKLKPGCGPRHIIFHPNGKIAYI
                     ATELSSEVIVLKYSPLDGSFEELQYVSCLPTDYTGKNGSAAIHISRNSNYLYVSNRGH
                     NSISCFHVDNSTGLLTLNSNTSTYGLSPRDFDLSSSGNLLIAANQDSSNLTIFSVDQV
                     SGNLSKITSDIYVPNPVCVKFYHDK"
     gene            94954..95832
                     /locus_tag="CA_C0087"
                     /db_xref="GeneID:1116270"
     CDS             94954..95832
                     /locus_tag="CA_C0087"
                     /codon_start=1
                     /transl_table=11
                     /product="Co/Zn/Cd cation transporter"
                     /protein_id="NP_346732.1"
                     /db_xref="GI:15893383"
                     /db_xref="GeneID:1116270"
                     /translation="MEDNYKNLKIAERGVRISLIIYVVLSIFKFFMGYFFKSEALKAD
                     GINSSTDIIAAIAIIVGLKIARKPADKEHTYGHLRAETISSLLASLIMIAVGVDVVYN
                     GVKNTIFLRNEKPDIKAAIVSLICASVVYTLYRYNRSVADKIHSSALMVSSKDNLSDS
                     MVGFGSAFGIFASQFGFPWMDSITAVLVGIIICKTGFGIFREAVNNLTDAFDPEKLEN
                     ITKIIKDIDGVSDIKDIRARVHGNSILLDAIILVDPGLSVRESHEITEAVEKILKEEF
                     NIRNAIIHVEPNIDEL"
     gene            95918..96406
                     /locus_tag="CA_C0088"
                     /db_xref="GeneID:1116271"
     CDS             95918..96406
                     /locus_tag="CA_C0088"
                     /EC_number="1.8.4.11"
                     /note="this stereospecific enzymes reduces the S isomer of
                     methionine sulfoxide while MsrB reduces the R form;
                     provides protection against oxidative stress"
                     /codon_start=1
                     /transl_table=11
                     /product="methionine sulfoxide reductase A"
                     /protein_id="NP_346733.1"
                     /db_xref="GI:15893384"
                     /db_xref="GeneID:1116271"
                     /translation="MKKIIFAGGCFWGVEAYFNTIDGVLNTKVGYANGNTEDPTYEDV
                     CTDSTGYAEACYIEYDEKQLKLEKLIDAYWKVVDPTLKNRQGHDEGTQYRTGIYYVDE
                     EDLKVILESKDKEQEKYDAPIVTEILPLKNFYDAEEYHQKYLDKNPNGYCHIPKELLK
                     KH"
     gene            96440..97396
                     /gene="serA"
                     /locus_tag="CA_C0089"
                     /db_xref="GeneID:1116272"
     CDS             96440..97396
                     /gene="serA"
                     /locus_tag="CA_C0089"
                     /codon_start=1
                     /transl_table=11
                     /product="D-2-hydroxyacid dehydrogenase"
                     /protein_id="NP_346734.1"
                     /db_xref="GI:15893385"
                     /db_xref="GeneID:1116272"
                     /translation="MRISVIEPLGISEEEIRSIAKTITDRGHEIVIYNEKSTDTNVLK
                     ERVKDSEVIVLANMPLKAEVINSDSKLKMMSIAFTGVDHVELSALNNKEVVVSNASGY
                     STESVTELTFGLVFSVLRNIVPLDKVTREGKTKNGFSQSDLSGKTFGVIGTGLIGASV
                     CRIAKAFGCKVIAYSRSKKEELEVIGVNYVTLDELLAKSDVISVHVPQTQETIGMISK
                     EKIKLMKKTAILINVARGPIVDNEALAEALENGTIAGAGIDVFDKEPPLDLGYRLLKA
                     PNTVVLPHVGFATKEAMVRRAHITFENIVKWLDGTPQNIVKY"
     gene            97839..98720
                     /locus_tag="CA_C0090"
                     /db_xref="GeneID:1116273"
     CDS             97839..98720
                     /locus_tag="CA_C0090"
                     /codon_start=1
                     /transl_table=11
                     /product="xylanase/chitin deacetylase"
                     /protein_id="NP_346735.1"
                     /db_xref="GI:15893386"
                     /db_xref="GeneID:1116273"
                     /translation="MRSKQKRKLKSVFIVVIALIVLLSAVIAAVFKLQGKKNVDDNQV
                     YSAKDFQKSYMIVTSAREAMANLENRRGNSGTLTEQVYKNDGKKIAYLTFDDGPSTTV
                     TPKILDTLERENVNATFFLIGSNIQLSNESQELVRRMFYDGDSIGNHTYDHNPNELFP
                     NNKTNIETFISQIDATNFALKSVLGQEFNTRILRIPGGRITRIHTRDANLNQLEQIFN
                     QRGLVDIDWNCYDYDAEGKPKVAEQLIQNVKKTSYGKNKLVILMHDTYGKEETAKALP
                     SIIDYLKVQGYEFGTLK"
     gene            99393..100406
                     /gene="ilvC"
                     /locus_tag="CA_C0091"
                     /db_xref="GeneID:1116274"
     CDS             99393..100406
                     /gene="ilvC"
                     /locus_tag="CA_C0091"
                     /EC_number="1.1.1.86"
                     /note="catalyzes the formation of (R)-2,
                     3-dihydroxy-3-methylbutanoate from
                     (S)-2-hydroxy-2-methyl-3-oxobutanoate in valine and
                     isoleucine biosynthesis"
                     /codon_start=1
                     /transl_table=11
                     /product="ketol-acid reductoisomerase"
                     /protein_id="NP_346736.1"
                     /db_xref="GI:15893387"
                     /db_xref="GeneID:1116274"
                     /translation="MEELKVYYDEDADLNYLKDKKIAIIGFGSQGHAHALNLKESGLN
                     VIVGLYDGSKSWKVAEDYGFEVYEVADAVKQAQVVMILLPDEKQKQIYEASIKDNLDE
                     GDALFFAHGFNIHYNQIVPPKNVDVLMIAPKGPGHIVRRQYTEGGGVPCLYAVHQDYT
                     GKGKEIALAYGKGIGGTKGGVMNTTFKIETETDLFGEQAVLCGGICALINAGYDTLRE
                     AGYSAENAYFECFHEMKMIVDLMYEGGMAKMRYSISDTAEYGDYVVGNRLINDNVRAE
                     MKKVLTEIQDGTFAKNWLLENQTGRPAFNARRRIEADREIEKVGKRLRGMMSWINENP
                     SNE"
     gene            100675..101133
                     /locus_tag="CA_C0092"
                     /db_xref="GeneID:1116275"
     CDS             100675..101133
                     /locus_tag="CA_C0092"
                     /codon_start=1
                     /transl_table=11
                     /product="hypothetical protein"
                     /protein_id="NP_346737.1"
                     /db_xref="GI:15893388"
                     /db_xref="GeneID:1116275"
                     /translation="MESNIILVVILGISIVGKATSVAISVAALLILKLLGLDKYIFPY
                     LNDKGMFWGLVLLTAAILIPIAQGNVKAIDIKNNLVSFVGITALVLSFLTTYLSGVGL
                     RYLTVQGHSDVMPSLILGSVAAAAFLGGVPVGPLITSGILALLVKMVKKS"
     gene            complement(101128..102000)
                     /locus_tag="CA_C0093"
                     /db_xref="GeneID:1116276"
     CDS             complement(101128..102000)
                     /locus_tag="CA_C0093"
                     /codon_start=1
                     /transl_table=11
                     /product="LysR family transcriptional regulator"
                     /protein_id="NP_346738.1"
                     /db_xref="GI:15893389"
                     /db_xref="GeneID:1116276"
                     /translation="MVEELKTFIAVVDNKSFTKAANSINISQPGVSLHIANLEKYFGT
                     KLIERSNKQRTILITSTGKILYKRAKQILSLLNETKEELNNYTYSPSGTLKLGSSMTI
                     GEFILPKILGDFIKEYPNVKIEVTIENTKHIYDKFKNYDIDVALIEGNVPLENYMLKN
                     FYKDTMVVVSHSSFKYDKNIELNKFLSNQTWIHREEGSGTGENLNTFLNIENIYPKNI
                     IILGSNYAIKQAVKNNLGITFISSLVVKDDVKNKDLKIIPTKTEYHRYFSYLCHKNNL
                     SKVAELFIQKLNDL"
     gene            102143..103693
                     /locus_tag="CA_C0094"
                     /db_xref="GeneID:1116277"
     CDS             102143..103693
                     /locus_tag="CA_C0094"
                     /codon_start=1
                     /transl_table=11
                     /product="ferredoxin-nitrite reductase"
                     /protein_id="NP_346739.1"
                     /db_xref="GI:15893390"
                     /db_xref="GeneID:1116277"
                     /translation="MKELNEILLGEIEEFRKLGHDFLDGKVSKVDFKGASGGMGVYAH
                     RSGKEFMIRLRIPSGIASRKDLELIRDFARRYELDSVHLTTRQAIQLHGISIDTVCDI
                     MEEGIRNGLYSRGAGGNFPRNVAISPLSGVDKNEAFDVSPYAEAVGKHFLKKIYTYKF
                     PRKLKVAFSNNADDIGHATIADLGFLAIKENEHEYFKVFIGGGLGRNPKVAATFIELA
                     EPKDVLYHVEAMTRLFINEGDYKNKAKARIRYILERMGEEEFIRCYSKYLSEVKSEEK
                     LDLEIDKKAYTKHGIETTVKNKRLISQKQNGLYSVYVHPVGGQLSIKDLEDILKETSN
                     IEDVEIRLSMSEGFYIRNLNGNEAERILEITEHIGGNTRLEYSTACIGVPTCQIGLLE
                     SQATLRNIIDYFKKMKFEYDVLPAVHISGCPNSCSCHEISGIGFCGKKKRVSEEVKDV
                     FELYLKGKLKSGATRLGDYYGDVLKEEVPYLLYDIAKIVHESGEEFYNWVESNDEKLK
                     SIVNKYLV"
     gene            103870..105060
                     /gene="hemA"
                     /locus_tag="CA_C0095"
                     /db_xref="GeneID:1116278"
     CDS             103870..105060
                     /gene="hemA"
                     /locus_tag="CA_C0095"
                     /note="catalyzes the formation of glutamate-1-semialdehyde
                     from glutamyl-tRNA(Glu) and NADPH; the second step of the
                     pathway is catalyzed by glutamate-1-semialdehyde
                     aminomutase which results in the formation of
                     5-aminolevulinic acid; functions in porphyrin
                     (tetrapyrroles) biosynthesis; the crystal structure showed
                     a C-terminal dimerization domain that appears to be absent
                     in Chlamydial proteins"
                     /codon_start=1
                     /transl_table=11
                     /product="glutamyl-tRNA reductase"
                     /protein_id="NP_346740.1"
                     /db_xref="GI:15893391"
                     /db_xref="GeneID:1116278"
                     /translation="MIQLLALKRDLKVEIREKFSIIEKRIGDKDVLLKEVCNEVVILS
                     TCNRIEIYFNSEKNRKQIIEEIFSKMGWNINFLENFFYCKGDEAINHLMEVACGFDSL
                     ILGEDQILGQIKAAYDTALKNKTSGSELKKLFQLVITCGKEFRSISMLNRIPVSSASI
                     AVNKARQENLRRFMVFGFGDVGSLVCKYILSSDFDVLYIVVRNKAAVSIKDKRIKVLS
                     FNEKNSYYDDVECMISCTSAPHPVIWEKELPYRKFTIFDLAVPRDVEETVYGRNNIDI
                     YDIDQISMIDNNNRKKRKEIMMANRHIMSKYIVEFYDWQKVQEIVPDIIKLKLYGESV
                     NKRRYETFKNKKATKDNDMLVNMLIKSTSNVYINRAIEVLKEEQLKGRGEDCLRILRR
                     IFQK"
     gene            105024..105671
                     /gene="hemW"
                     /locus_tag="CA_C0096"
                     /db_xref="GeneID:1116279"
     CDS             105024..105671
                     /gene="hemW"
                     /locus_tag="CA_C0096"
                     /note="catalyzes the formation of siroheme from
                     precorrin-2"
                     /codon_start=1
                     /transl_table=11
                     /product="precorrin-2 dehydrogenase"
                     /protein_id="NP_346741.1"
                     /db_xref="GI:15893392"
                     /db_xref="GeneID:1116279"
                     /translation="MPKDIKKDISEVENLFIALVSPKLKILVIGGGNAALIKVRNFIK
                     MGCLITIVSKEFKEEFNMLSGFPNIKLIKGEYLRDYLKHYHIIIIATNNFKLNDKIRQ
                     DCDYINKMYMDCGEPEKGLYIVPYQNDSKMFSLSIKSRYKSPKTSKYVLDKAMTFIKR
                     YEDFSEYTANIRNKIKGSRKKEIMNFVCSDDFYFFYKKRKADIVLQMFYRELNGE"
     gene            105680..106555
                     /gene="hemC"
                     /locus_tag="CA_C0097"
                     /db_xref="GeneID:1116280"
     CDS             105680..106555
                     /gene="hemC"
                     /locus_tag="CA_C0097"
                     /EC_number="2.5.1.61"
                     /note="transformation of porphobilinogen to
                     hydroxymethylbilane in porphyrin biosynthesis"
                     /codon_start=1
                     /transl_table=11
                     /product="porphobilinogen deaminase"
                     /protein_id="NP_346742.1"
                     /db_xref="GI:15893393"
                     /db_xref="GeneID:1116280"
                     /translation="MKLTIATRKSKLAQVQTELIINVLKDKYGISSEKLLMETLGDKI
                     LDKSLADIGGKGLFIKDIERILLEDKADAAVHSMKDVPFEVPDMFEIAAVTLRVDVRD
                     VFVSRDGTHFKDLKNGAVIGTSSNRRAAQLKMLRDDIKVVPIRGNVQTRIRKMGEEKL
                     DGIILAAAGLKRLNMENIITDYFSVEEMIPAVGQGALGVEIKKENKNRDLFRKLDNKN
                     SRMCVEAERSFMRTLNGDCHSTIGAYAEIVNGQMNVLGFYEIDGRRVKKDVSGNIEDY
                     MSLGKTLAEKILEDK"
     gene            106555..108027
                     /gene="hemD"
                     /locus_tag="CA_C0098"
                     /db_xref="GeneID:1116281"
     CDS             106555..108027
                     /gene="hemD"
                     /locus_tag="CA_C0098"
                     /codon_start=1
                     /transl_table=11
                     /product="uroporphyrinogen III syntase"
                     /protein_id="NP_346743.1"
                     /db_xref="GI:15893394"
                     /db_xref="GeneID:1116281"
                     /translation="MKRSGKVYIIGAGPGEEELITLKAIRKMKECTAVLYDRLVGQGI
                     LKYLNEKCEIYYCGKEPGCHYKTQDEINEMIIKLAKEGHIVGRIKGGDPYIFGRGGEE
                     GLSLLKENIEFEVISGVTSPVAVLNYAGIPVTHRGIARSFHVFTAKTANDDSINFSAA
                     AKIDGTLIFLMGYRQLNDITRKLIENGMDSKMPCAVVMRGTTSLQKKVIGNLSDIKEK
                     CDNANMTSPCIIVVGKVVGFNQQLNWYEKKPLFGRNICITRSKNQSKTMREELLDLGA
                     EVTEVHSIEIENTASNLEEYINKISEYDYIILTSVNAVEVLFDYLASKDYDVRKVRAK
                     FAVIGNATKEALKKRGIVPEIVSRKHNGEGLFDEIRGYLKKDDKIFIPRSENSRKYIK
                     EQLVSLGLSVDECFIYRTVPGKLYDKAAFENADTIVFTSPSTVKNMIALFGEKNIKKK
                     SIIAIGPITGRELGKINAEYSTCSECSVDAIIRECLNSDK"
     gene            108017..109285
                     /gene="hemL"
                     /locus_tag="CA_C0099"
                     /db_xref="GeneID:1116282"
     CDS             108017..109285
                     /gene="hemL"
                     /locus_tag="CA_C0099"
                     /EC_number="5.4.3.8"
                     /note="Converts (S)-4-amino-5-oxopentanoate to
                     5-aminolevulinate during the porphyrin biosynthesis
                     pathway"
                     /codon_start=1
                     /transl_table=11
                     /product="glutamate-1-semialdehyde aminotransferase"
                     /protein_id="NP_346744.1"
                     /db_xref="GI:15893395"
                     /db_xref="GeneID:1116282"
                     /translation="MTNKEIFEESKEYMPGGVNSPVRAYMDLNIDPPIIKSGKDSHLF
                     DEEGKEYIDFIEAWGPMILGHKNQKVLNEVKEVLDEGVGFGAPTSLELKLAKYICTTV
                     DNVEMIRMVNSGTEATMSAVKLARGYTKRDKIIKFAGCYHGHFDGFLVEAGSGVLTQN
                     IPGSPGVPKGSIENTLIAEYNNVESVEVLFNKYKDEIAAVIIEPVAGNMGVIPAKKEF
                     LVKLRELCTENQSILIFDEVMSGFRVAYKGAQSLYGVTPDLITFAKIMGGGFPCGAYG
                     GKKEIMKQLSPLGPVYQAGTMSGNPVVMAAGYASLRQLHENPEYYTYMDKLGSKLEAG
                     ILEISKEKGIPLVVNRCVNMMTIFFNKAKEVKSYSDAKASDTKMFARFAEHMITSGIY
                     VPPSQFEAMFLGVKHTEEDIERFLDVMKKL"
     gene            109303..110265
                     /gene="hemB"
                     /locus_tag="CA_C0100"
                     /db_xref="GeneID:1116283"
     CDS             109303..110265
                     /gene="hemB"
                     /locus_tag="CA_C0100"
                     /EC_number="4.2.1.24"
                     /note="catalyzes the formation of porphobilinogen from
                     5-aminolevulinate"
                     /codon_start=1
                     /transl_table=11
                     /product="delta-aminolevulinic acid dehydratase"
                     /protein_id="NP_346745.1"
                     /db_xref="GI:15893396"
                     /db_xref="GeneID:1116283"
                     /translation="MFRRHRRLRKNSYIRDMVRETTLSPNDFIYPLFVVEGINIKKEI
                     PSLPNNYHYSLDRLPEVISEINDAGVKGIILFGIPDYKDEIGSSAFDENGIIQKAIRK
                     IREIDKDLFIITDVCMCEYTSHGHCGIIHDGYVDNDETLKYIGKIALSHAKAGADMIA
                     PSDMMDGRIEEIRTTLDENGYKNVSIMAYSAKYCSAFYGPFRDAADSAPKFGDRKSYQ
                     MDPANAREAMLEIEDDIEEGADVIMVKPALAYLDILRTAKNRFDVPVAAYSVSGEYSM
                     IKAGAKMGWIDEKAIALESLLSIKRAGADMIITYYALEASKWLK"
     gene            110750..112144
                     /locus_tag="CA_C0101"
                     /db_xref="GeneID:1116284"
     CDS             110750..112144
                     /locus_tag="CA_C0101"
                     /codon_start=1
                     /transl_table=11
                     /product="methyl-accepting chemotaxis protein"
                     /protein_id="NP_346746.1"
                     /db_xref="GI:15893397"
                     /db_xref="GeneID:1116284"
                     /translation="MRRDSMGFIRNFTIRSKLLSLLLINVLLIVIVVLFMIEIRAEYS
                     KKRGDINSVYCYNEKVINSLKDDLGISQDYIVQYVYDRNTHEYSKVELDRRIDKVKHL
                     DNYKGLINKIGTGINEYNSVLTKIQNYGDNDNQYELKAQLNKNKDIRADIIDSLDRLM
                     DENINQEYIEENKLIDKYLEFSIVTVLIAFFVITLIASFVFYDIHGMLNKILNVIDRI
                     FQSEAVDMEYKMSRKDELGVILNKVVDFGNQLDNIIKNILLKSQRDENENRVKNSSKE
                     GFETPGEVYRIIEDSYKNINTLVSRAYAQSMKVSKEIKEFSIISDKIRLFTEKSYNSV
                     NNIREIIDKLQDKFEDAIYNGKCLVKEINSTNSYEIDILEIDKNKYVSNFNKLFEVLY
                     DVDYIFFRVKDIIDDERKVYKSIEEIPKDILLCSNMLTEDLKDTIMDMKELTAISQGQ
                     LVLVERLNKLLKNE"
     gene            112504..113733
                     /locus_tag="CA_C0102"
                     /db_xref="GeneID:1116285"
     CDS             112504..113733
                     /locus_tag="CA_C0102"
                     /codon_start=1
                     /transl_table=11
                     /product="O-acetylhomoserine sulfhydrylase"
                     /protein_id="NP_346747.1"
                     /db_xref="GI:15893398"
                     /db_xref="GeneID:1116285"
                     /translation="MKFSTKLIHGNYNLENTGATNVPIYMSNAYAHSSPQELENVFKG
                     KFPGYVYSRFSNPTVLEFERRMASIEGGLTATSAASGMSAIYMAITNIVHPGDEIIAS
                     TGLYGGTYTLISNLQNIGVKVIFLEDISKKTLLNNINENTKLVYTETIGNPKLDILDI
                     ESVGRVCKEKGIIFMVDSTISTPYLINPSKYGADVIIHSTSKYINGTSNAIGGMIVDC
                     GSEKYKNHRYENFQKYAEKYDKLAFTAKLKSTSGLDIGASMSPFNAFLSLTGIETLSL
                     RMKKHCENAMKIASYLEKSDKVTNVNYPNLKSSKYYDLATKYYADGASGILTFRLGTK
                     ENAYKFLAKLKLILDTTNIGDCKTIIIHPASTICINNTEEEREKMAVYDDLLRLSVGI
                     EDIEDILEDIDRALEAI"
     gene            113743..114345
                     /gene="cysC"
                     /locus_tag="CA_C0103"
                     /db_xref="GeneID:1116286"
     CDS             113743..114345
                     /gene="cysC"
                     /locus_tag="CA_C0103"
                     /codon_start=1
                     /transl_table=11
                     /product="adenylylsulfate kinase"
                     /protein_id="NP_346748.1"
                     /db_xref="GI:15893399"
                     /db_xref="GeneID:1116286"
                     /translation="MNNKKSTNVVWQETKIKRQNREKMLKQKGAVLWFTGLSGSGKST
                     VASALEKKLYEMGYLTYLLDGDNLRYGLNSDLGFKSEDRTENIRRVSEVAKLFADAGI
                     ITITTFISPFIEDRNNARKLLGKDFVEVYIDCPIEVCEKRDPKGIYKKARNGEIKNFT
                     GIDSPYEKPEKPEITVETYKDTEEKCVDNIIEYLKQHKIL"
     gene            114356..116035
                     /locus_tag="CA_C0104"
                     /db_xref="GeneID:1116287"
     CDS             114356..116035
                     /locus_tag="CA_C0104"
                     /EC_number="1.8.99.2"
                     /note="catalyzes the reduction of adenosine
                     5'-phosphosulfate to AMP and sulfite"
                     /codon_start=1
                     /transl_table=11
                     /product="adenylylsulfate reductase subunit alpha"
                     /protein_id="NP_346749.1"
                     /db_xref="GI:15893400"
                     /db_xref="GeneID:1116287"
                     /translation="MELSHDILKTDLLIVGGGTAGCFAAISAANKPSIHILIVEKFNI
                     KRSGCLAAGVNALNAYITKNETPESFVDYVKKEFNEVVREDLIYTAAKRLNRVTEKVE
                     KMGLTILKNEAGEYVSRGKRSIKINGENIKPILVDALKKKENIEVLNGVNIVDYIVRD
                     GKVIGAFGFSVKEAKVYIIYAKAVICATGGAAGIYKPNNPGFSRHKMWYSPFNTGAGY
                     AMGIRAGAEMTTFEMRFIALRCKDTIAPTGTIAQGIKTPQVNAFGEKYVTRYGKPTTI
                     NRLYSTIMENLNGNGPCYLKTEGIEESQVQDLFKAYLNMAPAQALKWFDRDINPSKQN
                     IEIEGTEPYIVGGHGASGYWVDTRRKTTLDGLYAAGDVSGGSPKKYVTGCFAEGEIAA
                     ENAIEYISNKHLNTITDDEIDEIIHRIKDFFDGKSDFKIEQIEEAMQKVMDEYAGGIS
                     QHYRYTEEKLNIAEKRIEELLKLSYKLKAKGSHELLFIFELIDRLYVAKVVIAHLKAR
                     RETRWKCYEENESYTARDDENFLKYVNSIYKEGKVNILYRNLVGRNEIYEH"
     gene            116025..116339
                     /locus_tag="CA_C0105"
                     /db_xref="GeneID:1116288"
     CDS             116025..116339
                     /locus_tag="CA_C0105"
                     /codon_start=1
                     /transl_table=11
                     /product="ferredoxin"
                     /protein_id="NP_346750.1"
                     /db_xref="GI:15893401"
                     /db_xref="GeneID:1116288"
                     /translation="MSIKIDLNKCVGCQKCINICPGSLIDKNNDGKAYIKYPKDCWGC
                     TACLKECKFKAIKYFLGADIGGNGSYMYVSEKGEELEWHMINEDGKEKIITTSRKESN
                     KY"
     gene            116281..117387
                     /locus_tag="CA_C0106"
                     /db_xref="GeneID:1116289"
     CDS             116281..117387
                     /locus_tag="CA_C0106"
                     /codon_start=1
                     /transl_table=11
                     /product="sulfate ABC transporter substrate-binding
                     protein"
                     /protein_id="NP_346751.1"
                     /db_xref="GI:15893402"
                     /db_xref="GeneID:1116289"
                     /translation="MRMARKRLLRLVGRNQININKGEGSEVKKIKIGVLLSTIIFTIG
                     ILSGCETKSEKLSQVKIAYFGNITHSQALLQRDDGSLQKALGSNTKIKWEKFSAGSAE
                     VESLLAGEVDIGYIGPGPAINAYTKSNGDIQVIAGAADAGAILVSKKGADIKSVKDLK
                     NKRVAIPQYGNTQDLTLRILLYENGLKDRAKGGNVEIVEAENSDIKTLLGKGSIDAAL
                     VPEPWGTRLVNEVKAKVVLNYEDIWRKGQYPTAIVVARKEFVKAHPDIVEKFVKNLVE
                     ETNKVNSNRDNSEKAINRQLKEITGKGLSKKILDSSFERIKVTNNPEKDAVLDMANWS
                     FKAGFIKSKADLKDMFNLSFLNRALKESGKAEIK"
     gene            117424..118263
                     /locus_tag="CA_C0107"
                     /db_xref="GeneID:1116290"
     CDS             117424..118263
                     /locus_tag="CA_C0107"
                     /codon_start=1
                     /transl_table=11
                     /product="ABC-type sulfate transporter ATPase component"
                     /protein_id="NP_346752.1"
                     /db_xref="GI:15893403"
                     /db_xref="GeneID:1116290"
                     /translation="MGIEIKGVSKDFISKEKKVHTLDEVNLSIKKGEFICLLGPSGCG
                     KSTLLNIIAGLEKPTKGIVYLNNMEIKAPGPDRAFMFQESALFPWLKVIDNVEFGMKI
                     KDVPKEERREKALKYLKMVHLTKFQNSYVHELSGGMRQRVALARALTLDSEVLLMDEP
                     FSALDSQTKSILQLELQNIWWETKKTIVFVTHNVEEAVLLADRVVVMAANPGRIKNIF
                     EIKLARPREAQSVDLSYVAREVMRDLKEEVEKVAKTEYDSDWNFQKSSVLYNSDSDLG
                     ANL"
     gene            118175..118972
                     /locus_tag="CA_C0108"
                     /db_xref="GeneID:1116291"
     CDS             118175..118972
                     /locus_tag="CA_C0108"
                     /codon_start=1
                     /transl_table=11
                     /product="sulfate ABC transporter permease"
                     /protein_id="NP_346753.1"
                     /db_xref="GI:15893404"
                     /db_xref="GeneID:1116291"
                     /translation="MQKRSTTVTGIFRRVLFYIILIAIWELIYKVFVDILGVWKAYTF
                     PSPGEVYNALAYLVKDNTLFIATGASLTRLVIGYIIALFIGIALALVCIKYKYVDENL
                     TPLMLGLQTLPSVCWIPFAILWYGIDERSIIFVTVVGSLFSIAISTISGVKNVNPIYV
                     KAARTMGARGKNLYFDVVIPSALPEIISGMRQGWSFAWRALMAGEMLSATKGLGQVLT
                     AGRELGDISQVMAVMIIIIAFGLIFDKLLFEKVEKNIRYKCGLEKKN"
     gene            118985..119785
                     /gene="cysD"
                     /locus_tag="CA_C0109"
                     /db_xref="GeneID:1116292"
     CDS             118985..119785
                     /gene="cysD"
                     /locus_tag="CA_C0109"
                     /EC_number="2.7.7.4"
                     /note="with CysN catalyzes the formation of
                     adenylylsulfate from sulfate and ATP"
                     /codon_start=1
                     /transl_table=11
                     /product="sulfate adenylyltransferase subunit 2"
                     /protein_id="NP_346754.1"
                     /db_xref="GI:15893405"
                     /db_xref="GeneID:1116292"
                     /translation="MDHLDRLEAESIYILREAYKHFGKLGMLWSIGKDSTVMLWLAEK
                     AFFGNCPFPLIHVDTTHKIPEMIKFRDEVAKKYDLNLIVNTNWDALNAGMGPHKGRLE
                     CCKALKTDGLQQVVDKYKFEGLIVGVRRDEEGSRSKERVFSERNSDSEWDYTDQPPEL
                     WDQFKTEFKKGNHIRVHPLLGWTELDIWEYIRRENIPVVSLYFSKNGKRYRSLGCAPC
                     TSPIDSNASTLDEIIEELKNTNETERSGRAQDKADPHALEKLRKHGYM"
     gene            119799..121367
                     /gene="cysN"
                     /locus_tag="CA_C0110"
                     /db_xref="GeneID:1116293"
     CDS             119799..121367
                     /gene="cysN"
                     /locus_tag="CA_C0110"
                     /codon_start=1
                     /transl_table=11
                     /product="GTPase, sulfate adenylate transferase subunit 1"
                     /protein_id="NP_346755.1"
                     /db_xref="GI:15893406"
                     /db_xref="GeneID:1116293"
                     /translation="MSSRENLNVVFVGHVDHGKSTLIGRLLYDTNSLPDGAIEKVKKI
                     SAEEGKKFEYAFLLDAFEEEQRQGITIDITMIQFFTKKRDYVIIDAPGHKEFLKNMIS
                     GAASAEAAILVVDAKEGIQEQSKRHGYILSLLGIKKVYVAVNKMDLVDYSEERYNEIV
                     TQFNSFLANLNIYPEAYIPISAFLGDNVAKKSEKMPWYKGKSILDTMDSVDKEKGIEN
                     KALRFPIQDIYKFDNRRIIAGRIESGTLKEGDEIVFYPSGKTTKVKSVEFWQEKDKKK
                     QVSAKMSVGITVEDEFYNKRGEIICHKNDGVTVSNAFNANVFWMGKEPLEKGKKYKLK
                     IATQEIEAEVEEIKKVIDAATLEEITGADHINKNDVAEIVIKSKKPICFDAFNDNEAL
                     GRFVIIDNYNTSGGGIILKGLETYRDNKEIRSLVTKEEREKKFGSYGKMIVINGENKE
                     VTVQFALKLERKLFDLGQRAYYLASDESGIAAEILRENGIIVIVANKEKSDEYIEITV
                     DKDGKISDNILGII"
     gene            121795..123228
                     /locus_tag="CA_C0111"
                     /db_xref="GeneID:1116294"
     CDS             121795..123228
                     /locus_tag="CA_C0111"
                     /codon_start=1
                     /transl_table=11
                     /product="glutamine-binding periplasmic protein fused to
                     glutamine permease"
                     /protein_id="NP_346756.1"
                     /db_xref="GI:15893407"
                     /db_xref="GeneID:1116294"
                     /translation="MMCFAILLTGCENSNSNSDKSKTSSKKYTIATDATYAPFEFRTG
                     SDYQGIDIDILSAIAKKENFTYDLKPMNFNGIIPALQSNQVDGSVSGMSINDERKKTL
                     DFSNSYYDSGLCVVAKSDNKSVKTINDIKGKTAALKKGTAGAAYAEANKEKYGLTLKY
                     FDDSPSMFQAVMNGNADITLEDYPVIAYKISIDKNSGLKIVGDEKITTSPYGFAVKKG
                     TNKELLKKFNDGLKKIKADGEYDKIISKYIKTGKDSKNAKAFKPEQDNLVKQYAPQLL
                     KGLGMTLFITVIAMIIALFIGAIFGFFSISTSKVLNTLARWFVDIIRGTPLLVQAFFI
                     FFGIPGLSGLKINPVVAGIIAVSLNAGAYMSEIFRGGILSINQGQMEAARSLGIPYRT
                     AMLKIVFPQAVKVMIPSIVNQFIISLKDTSILSVIGIQELTNTGQIIIGATFKAFQIW
                     LIVAIMYFIVIKLLSILSRKIERYVKI"
     gene            123225..123962
                     /gene="glnQ"
                     /locus_tag="CA_C0112"
                     /db_xref="GeneID:1116295"
     CDS             123225..123962
                     /gene="glnQ"
                     /locus_tag="CA_C0112"
                     /codon_start=1
                     /transl_table=11
                     /product="glutamine ABC transporter ATP-binding protein"
                     /protein_id="NP_346757.1"
                     /db_xref="GI:15893408"
                     /db_xref="GeneID:1116295"
                     /translation="MSKDLAIEVKELKKSYGSNEVLKEINLTIDRSEVVCIIGPSGSG
                     KSTLLRCMNRLEEITAGQLMIDGKDISDKNINIDKLRENVGMVFQHFNLFPHLSVLKN
                     ITFAPIELNKMSKEEAEKTAFKLLDKVGLNDKANTYPDKLSGGQKQRVAIARALAMNP
                     DIMLFDEPTSALDPEMVGEVLGVMKDLAKEGMTMVVVTHEMGFAREVADRVIFMADGY
                     IVEQGTPDDIFKNPTQDRTKDFLNKVL"
     gene            124089..124850
                     /locus_tag="CA_C0113"
                     /db_xref="GeneID:1116296"
     CDS             124089..124850
                     /locus_tag="CA_C0113"
                     /codon_start=1
                     /transl_table=11
                     /product="sugar metabolism transcriptional regulator"
                     /protein_id="NP_346758.1"
                     /db_xref="GI:15893409"
                     /db_xref="GeneID:1116296"
                     /translation="MFARERYDTILNILNREGKVIVKDLSSKFNVTEDCIRKDLRYLE
                     NNNFLKRTYGGAIPIRKTAHYNKISDRRNANVKEKLIIAKKAFDLIEDDETIFLDIST
                     TNIMLAEFLSKSDKKVTVITNMIDIISVLNMENNIKVISTGGVLSKDLNGYACSMTID
                     VISNYKFNKAFIGSCGVDLYDNSVTTFEVEDGNTKKAIMRNSKVVYLVMDNSKFYFGG
                     TYKFAHFEDIDVIITDKVPSEQILGIMKKNDVDII"
     gene            124880..125407
                     /locus_tag="CA_C0114"
                     /db_xref="GeneID:1116297"
     CDS             124880..125407
                     /locus_tag="CA_C0114"
                     /codon_start=1
                     /transl_table=11
                     /product="hypothetical protein"
                     /protein_id="NP_346759.1"
                     /db_xref="GI:15893410"
                     /db_xref="GeneID:1116297"
                     /translation="MIFFGHLGLTTGAVKICENTVLSKKKDIDYRFLLVGSILPDLID
                     KPIGAFFFRNVFHNSRIFGHTLLFSAVLLCIGLYRQLRHKKNGILMLGIGSAIHLILD
                     SMWLYGRILFWPFLGATFPTRPEGHWLNEGILRLLSDPVYFSSEIIGFVIIMYYFIKL
                     IKRGKLRNFIKNGQL"
     gene            125487..125900
                     /locus_tag="CA_C0115"
                     /db_xref="GeneID:1116298"
     CDS             125487..125900
                     /locus_tag="CA_C0115"
                     /codon_start=1
                     /transl_table=11
                     /product="hypothetical protein"
                     /protein_id="NP_346760.1"
                     /db_xref="GI:15893411"
                     /db_xref="GeneID:1116298"
                     /translation="MRITQEADYSMRVVLYLSKLGYEQKIDAATIAEHEKLPLRFLLK
                     LLRKLIKSGIVKSYRGVKGGYALNKYPKDINLREVIEAIDGPICVNRCLTDSSYCNAK
                     RTGICEIHNALSLVRSDLIKNLEKINFEDLKDGKR"
     gene            125985..127874
                     /locus_tag="CA_C0116"
                     /db_xref="GeneID:1116299"
     CDS             125985..127874
                     /locus_tag="CA_C0116"
                     /codon_start=1
                     /transl_table=11
                     /product="Carbone-monoxide dehydrogenase, beta chain"
                     /protein_id="NP_346761.1"
                     /db_xref="GI:15893412"
                     /db_xref="GeneID:1116299"
                     /translation="MSECQNCHVCDDADKTLRDFICGLNNVETSEHRVESQKNKCKFG
                     KDGVCCKLCANGPCRITPKSPRGICGADADTIVARNFLRAVAAGTACYVHVVETTARN
                     LKALGENKKPIKGMYTLNKLANMFKIDEKDDHKKAVMIADRVLSDLYKPRFEKAELVS
                     EIAYAPRLKKWQELNILPGGAKSEVFDAIVKTSTNLNSDPVDMTVNCLTLGISTGLYG
                     LTLTNLLNDVILGEPVIRQANVGFKVVDPDYINIMITGHQHSVIEHLQERLIDEDITK
                     KAQAIGAKGFKLVGCTCVGQDLQLRGEHYKEVFSGHAGNNFTSEALIATGGIDLIMSE
                     FNCTLPGIEPIAEEFEVKMICVDDVAKKKNADFIKYSYEERENITDSIIEEALKSYEN
                     RRKDVTINIPKDHGYDDVVTGVSEKSLKDFLGGTWKPLVDLIASGKIKGVAGVVGCSN
                     LTAKGHDVFTVELTKELIKRNIIVLSAGCSSGGLENVGLMSPSAADLAGDSLKEVCKS
                     LGIPPVLNFGPCLAIGRLEIVATELAEYLGIDIPQLPLVLSAPQWLEEQALADGAFGL
                     SLGLPLHLAISPFIDGSAVVSKLLKEDLTDITGGKLIIEEDVIKAADKLEREIIDRRE
                     KLGLN"
     gene            128104..128469
                     /locus_tag="CA_C0117"
                     /db_xref="GeneID:1116300"
     CDS             128104..128469
                     /locus_tag="CA_C0117"
                     /codon_start=1
                     /transl_table=11
                     /product="protein cheY-like protein"
                     /protein_id="NP_346762.1"
                     /db_xref="GI:15893413"
                     /db_xref="GeneID:1116300"
                     /translation="MGEKVLIVDDAAFIRRTLKMMLEANGFEVVDEAENGIIGLAKYK
                     EHNPSIVTMDITMDGMDGIEALKAILKYDPKAKVVMITAMGQESMVKRAIISGAKSFI
                     VKPFKQEQLIETINKVLAV"
     gene            128492..130441
                     /gene="cheA"
                     /locus_tag="CA_C0118"
                     /db_xref="GeneID:1116301"
     CDS             128492..130441
                     /gene="cheA"
                     /locus_tag="CA_C0118"
                     /codon_start=1
                     /transl_table=11
                     /product="chemotaxis protein CheA"
                     /protein_id="NP_346763.1"
                     /db_xref="GI:15893414"
                     /db_xref="GeneID:1116301"
                     /translation="MSQESLNDSMLETYMIETSGMVDDLENIILQNEEEKCYTDEVIN
                     KIFRIVHTVKGSSAMMSFNGIAELSHSLEDIFYFIREEKSQSVRCSNISDLILDNVDF
                     IKKELDKIKNKEEANGDPSELIANNKKFFDSLKKQEFYKGIVFFQKDCGMENIRAYTA
                     VETLKTISNDICYFPENILEDDDTCNTIKESGFKVFLKSDKSREEINKVFEAIVLLEN
                     FKISEITENEYVSITEKDKNRDINKIPVKEEKKENITSSAPSVINVNVNKVDKLMDLL
                     GELVITEAMVIQNPDLRGLEITNFSKAATQLHKVIKELQDTVMDIRMVPLANVFAKMK
                     RIVRDMSKKLDKDVELKLIGEETEVDKNIIEHIADPLMHLVRNSIDHGIEDREQRKRC
                     GKTEKGLVVLEAKNLGSDVVIRIKDDGGGLDKNKILQKAKEKGLIGENEIVSDEKTCS
                     LILEPGFSTNNEVTEFSGRGVGMDVVSRNIGDMGGRINVSSSEGKGTTIILKIPLTLA
                     IIDGINVKVGKSYYTIPTLDIKEFFKPDSSKILSNMDGSEMITIRGRCYPVIRIHETY
                     NLKTSVKNISDGILIMVEKNNKMTCIFADEIVGQQQVVIKSLPEYIKNNNNVKGLSGC
                     TLLGDGNISLILDVGEFINASLKKV"
     gene            130495..131001
                     /gene="cheW"
                     /locus_tag="CA_C0119"
                     /db_xref="GeneID:1116302"
     CDS             130495..131001
                     /gene="cheW"
                     /locus_tag="CA_C0119"
                     /codon_start=1
                     /transl_table=11
                     /product="chemotaxis protein CheW"
                     /protein_id="NP_346764.1"
                     /db_xref="GI:15893415"
                     /db_xref="GeneID:1116302"
                     /translation="MSEFEGNIINEEDTQNGKFLIFITDGEQYGIEIKHVIEIIGISP
                     ISEIPELPQYIMGVINLRGKVIPVIDIRLRFNKIFKEYNDRTCIVIIDVQDMLIGIIV
                     DKVLEVLKISENEIMDPPEISKDKNGYIKAIGKTHDGMNFILDCGKLISSEEINKLGP
                     KNKIREDK"
     gene            131002..132669
                     /locus_tag="CA_C0120"
                     /db_xref="GeneID:1116303"
     CDS             131002..132669
                     /locus_tag="CA_C0120"
                     /codon_start=1
                     /transl_table=11
                     /product="membrane-associated methyl-accepting chemotaxis
                     protein"
                     /protein_id="NP_346765.1"
                     /db_xref="GI:15893416"
                     /db_xref="GeneID:1116303"
                     /translation="MRWYDDMKISSKILVGFVVIIFISAVSGVFGILNLNKVNNSNTE
                     TYEKMLVPTGELVSISNDFGTMRARVRDVVIETQMDKMDKFSSDFNAASSDFDKVLES
                     FSQTILTADGKTILSEIKDAKKEYVQYAQQAMELSKQNKNVEAMAIVRNQLTVAHDKL
                     ATSIKNVTDMKKELAKESTDQNSATAKTSIIETIILVILGAGLGVAMAVLTSRSIGNP
                     MKKITEVSEKIADGELDVELKTDRKDEIGVLMNTFNKMVSNLNLVMSSMNTAADQVAI
                     GSKQVSDSSIMLSQGSSDQASAVEELTSSMEEIASQTKVNANNATEASELGNEVKSNA
                     EKGNNQMKQMLNSMDDINAASKNISKIIKVIDDIAFQTNILSLNAAVEAARAGQYGKG
                     FAVVAEEVRNLAAKSANAARETTEMIENSIRKVETGTEFAKETAAALDEIVQGISKSA
                     QLLDNIASSSNEQAIAIDQINKGIVQVSSVVQDNSATSEETAAASEELASQASLLKNE
                     ISKFKLKGKGGFNYGENYGMEHAATKGGSKTYEMSNMDMYGSDFGKY"
     gene            132669..133481
                     /gene="cheR"
                     /locus_tag="CA_C0121"
                     /db_xref="GeneID:1116304"
     CDS             132669..133481
                     /gene="cheR"
                     /locus_tag="CA_C0121"
                     /codon_start=1
                     /transl_table=11
                     /product="chemotaxis protein CheR"
                     /protein_id="NP_346766.1"
                     /db_xref="GI:15893417"
                     /db_xref="GeneID:1116304"
                     /translation="MRILNETQFKEISDYIRRNFGINLKSSDRHIFANKFDKFLNIIK
                     ANSFEEGYHRILNDRTGECVRIFLDIITINHTFFMREPEHFYYFRDEVLPYLKSTIKD
                     NDLRIWCAACSSGEEAYTIAMILDEFFMRDDSLWERQVLATDISCKVLNKAVRGVYSA
                     KEIQDVMINWKINYFKKIDSNNFEVRKEIKDNIIYRRFNLMEEVFPFKKKFHVIFCRN
                     VMMYFDKYTKKRLIKKFYDNTEKGGYLFIGHSEGIDIEDIGYKYVMPAVYRK"
     gene            133639..134019
                     /gene="cheY"
                     /locus_tag="CA_C0122"
                     /db_xref="GeneID:1116305"
     CDS             133639..134019
                     /gene="cheY"
                     /locus_tag="CA_C0122"
                     /codon_start=1
                     /transl_table=11
                     /product="chemotaxis respons regulator (cheY)"
                     /protein_id="NP_346767.1"
                     /db_xref="GI:15893418"
                     /db_xref="GeneID:1116305"
                     /translation="MKKTVLIIDDSALARRTVKNLLENDGFEVVGEVEGGPNAINQFK
                     ELKPEIVTMDVSMDKMDGFKALNDILNYNPEAKVVVITSMAQEDAVKRSVELGAKYFI
                     AKPFEGTELVEIIEKVLNNQVFEH"
     gene            134203..134646
                     /locus_tag="CA_C0123"
                     /db_xref="GeneID:1116306"
     CDS             134203..134646
                     /locus_tag="CA_C0123"
                     /codon_start=1
                     /transl_table=11
                     /product="cytosine deaminase"
                     /protein_id="NP_346768.1"
                     /db_xref="GI:15893419"
                     /db_xref="GeneID:1116306"
                     /translation="MKNEFLNEAIKEAKLAKKEGEVPVGAVIVKDNKIIATSHNLKES
                     LKNPSAHAEIIAIERAAKYLNNWRLNGCEMYVTLEPCPMCAACICQSRISKVYVGTFD
                     PISGACGSVVNITENDYLRYHTEVEWLYSNECSDILKGFFKARRV"
     gene            134685..134773
                     /locus_tag="CA_Ct007"
                     /db_xref="GeneID:3135259"
     tRNA            134685..134773
                     /locus_tag="CA_Ct007"
                     /product="tRNA-Ser"
                     /db_xref="GeneID:3135259"
     gene            complement(134856..135320)
                     /locus_tag="CA_C0124"
                     /db_xref="GeneID:1116307"
     CDS             complement(134856..135320)
                     /locus_tag="CA_C0124"
                     /codon_start=1
                     /transl_table=11
                     /product="hypothetical protein"
                     /protein_id="NP_346769.1"
                     /db_xref="GI:15893420"
                     /db_xref="GeneID:1116307"
                     /translation="MSYIVDFKNISTVGLDSSPVVNSLAGLRANEARYFMNKYKHKFT
                     VVPVTESNDTINYVNQILKKERNIEFSAKPLETSHFQIENIKFAYIFYENGLVVNVMY
                     TVDNPKKRAVGFKLSEGMEIPKELEGNFKFARQKSKLAGTVRGSFFVIKGIY"
     gene            135926..136012
                     /locus_tag="CA_Ct008"
                     /db_xref="GeneID:3135250"
     tRNA            135926..136012
                     /locus_tag="CA_Ct008"
                     /product="tRNA-Ser"
                     /db_xref="GeneID:3135250"
     gene            136023..136223
                     /locus_tag="CA_Cs001"
                     /db_xref="GeneID:3135249"
     gene            136023..136223
                     /locus_tag="CA_Cs001"
                     /ncRNA_class=scRNA
                     /product="scrRNA"
                     /db_xref="GeneID:3135249"
                     /ugene_name="ncRNA"
     gene            136415..138043
                     /gene="dnaX"
                     /locus_tag="CA_C0125"
                     /db_xref="GeneID:1116308"
     CDS             136415..138043
                     /gene="dnaX"
                     /locus_tag="CA_C0125"
                     /EC_number="2.7.7.7"
                     /note="catalyzes the DNA-template-directed extension of
                     the 3'-end of a DNA strand; the tau chain serves as a
                     scaffold to help in the dimerizaton of the alpha,epsilon
                     and theta core complex; the gamma chain seems to interact
                     with the delta and delta' subunits to transfer the beta
                     subunit on the DNA"
                     /codon_start=1
                     /transl_table=11
                     /product="DNA polymerase III subunits gamma and tau"
                     /protein_id="NP_346770.1"
                     /db_xref="GI:15893421"
                     /db_xref="GeneID:1116308"
                     /translation="MAYTALYREWRPKTFGEVVGQEHVTTTLKNQVKNNRIAHAYLMC
                     GTRGTGKTTTAKILSKAVNCLNPQDGEPCNECEMCKKINAGIAIDVTELDAASNNSVD
                     DIRNIIDDVQYPPHESKFKVYIIDEVHMLSQGAVNAFLKTLEEPPQNVVFILATTDPQ
                     KLPVTILSRCQRFDFKRIKRESMIGRLREIVNEKGVFADDRSLGVIARMSDGALRDAV
                     SILDQAIAEGNGKVDYEKVLQMLGIVTNEYIFDLMDHVINKDIEGSIKIVDKIILQGK
                     EITVFMKDFIAHVRNLMVVKVSKKPEEVIDMSEENLKTLKEQSSKIRIEETMRDINIL
                     QEAEEKARKSMNSRIYMEMAIIKMCKIEYDTSSEILLARINKLETIIREGKISVQKVE
                     AKQKPSSSQKVPRLTVNKAEEHDEAKPEEEFSSDLNISLDDVRKIWRDVIEMFKSRRN
                     MVMGVHLSNGVPFSCKDGVIEVRFTKEYNFSKQHLEKPQNNKKVEEVLQDMLHGRVRV
                     IYSLEKGDGTTNQGSTEDILKKTFGEEELHIIDE"
     gene            138142..138480
                     /locus_tag="CA_C0126"
                     /db_xref="GeneID:1116309"
     CDS             138142..138480
                     /locus_tag="CA_C0126"
                     /codon_start=1
                     /transl_table=11
                     /product="hypothetical protein"
                     /protein_id="NP_346771.1"
                     /db_xref="GI:15893422"
                     /db_xref="GeneID:1116309"
                     /translation="MAKGGFPGMGGGNMNNLIKQAQKFQKQMEDMQKEIENKEFTATV
                     GGGAVSATVSGKKEITEIKIKPEVVDPDDVEMLQDLILSACNEALKKAEEETSGEMKK
                     LTGGLNIPGL"
     gene            138573..139169
                     /gene="recR"
                     /locus_tag="CA_C0127"
                     /db_xref="GeneID:1116310"
     CDS             138573..139169
                     /gene="recR"
                     /locus_tag="CA_C0127"
                     /note="involved in a recombinational process of DNA
                     repair, independent of the recBC complex"
                     /codon_start=1
                     /transl_table=11
                     /product="recombination protein RecR"
                     /protein_id="NP_346772.1"
                     /db_xref="GI:15893423"
                     /db_xref="GeneID:1116310"
                     /translation="MEFYPVAIEKLIEEFAKLPGVGYKTAQRLTMHVLNLPKEEVEGF
                     ADALKKARGTIKYCSVCGNYTDTDPCAICSNPNRDKSLVCVVEEPKDIISMEKVREFN
                     GVYHVLHGVISPMLGKGPDSIKLRELVSRMNGKVKEVIVATNPNVDGEATAMYISKIL
                     KPLGVKVTRIAHGIPVGGDLEYADEVTLAKALEGRREI"
     gene            139230..139490
                     /locus_tag="CA_C0128"
                     /db_xref="GeneID:1116311"
     CDS             139230..139490
                     /locus_tag="CA_C0128"
                     /codon_start=1
                     /transl_table=11
                     /product="hypothetical protein"
                     /protein_id="NP_346773.1"
                     /db_xref="GI:15893424"
                     /db_xref="GeneID:1116311"
                     /translation="MKKNMSDKGSGFQVDVQSLILEIEQARREMQNCMNYFQNVGNEP
                     NLIDYAIYKEAAARAKYMYLLTKARKLNVKVNRYDFNKKMSS"
     gene            139498..139770
                     /gene="bofA"
                     /locus_tag="CA_C0129"
                     /db_xref="GeneID:1116312"
     CDS             139498..139770
                     /gene="bofA"
                     /locus_tag="CA_C0129"
                     /codon_start=1
                     /transl_table=11
                     /product="sigmaK-factor processing regulatory protein"
                     /protein_id="NP_346774.1"
                     /db_xref="GI:15893425"
                     /db_xref="GeneID:1116312"
                     /translation="MRGGGILDYIGYFLVAIIVIFVVVKLLEWPIKMLVKLIINGVIG
                     AIMLFALNIFGKYIGISIGINIVTALIAGIFGIPGVIFLVILKFIM"
     gene            complement(139820..140422)
                     /locus_tag="CA_C0130"
                     /db_xref="GeneID:1116313"
     CDS             complement(139820..140422)
                     /locus_tag="CA_C0130"
                     /codon_start=1
                     /transl_table=11
                     /product="hypothetical protein"
                     /protein_id="NP_346775.1"
                     /db_xref="GI:15893426"
                     /db_xref="GeneID:1116313"
                     /translation="MNILEIVLFAIIINIDNFIVGVAYGIRKVKITFLINFVIAFMSF
                     LLTLISMVLGKFLYYFLPKSISNIFGSLILSIMGLYYIISFFVKRIKIKKGNPGDQKS
                     ILDNPEKADVDNSGQIDIKESITLGLALSLNNIGIGAGASMLGINMYEAAISIFVFSI
                     ISIPLGYTVGSKYFYKLFGDYGELISGIVIILLAMYQLFL"
     gene            complement(140544..140738)
                     /locus_tag="CA_C0131"
                     /note="possible gene fragment 'Hypothetical protein'"
                     /db_xref="GeneID:1116314"
     gene            complement(141011..141409)
                     /locus_tag="CA_C0132"
                     /db_xref="GeneID:1116315"
     CDS             complement(141011..141409)
                     /locus_tag="CA_C0132"
                     /codon_start=1
                     /transl_table=11
                     /product="hypothetical protein"
                     /protein_id="NP_346776.1"
                     /db_xref="GI:15893427"
                     /db_xref="GeneID:1116315"
                     /translation="MELHQWVGAHVPTDVGSILAKGIYEIYKENPSVKIDKLLEETLL
                     KMMDGGIVDIYCALSTIYSQLIEESFGSAPFRINKAKILSKLKNSLISNKADLKSYFE
                     WEGMGKPEGMWSEVLRINILCEKHWNLSII"
     gene            complement(141707..142213)
                     /locus_tag="CA_C0133"
                     /db_xref="GeneID:1116316"
     CDS             complement(141707..142213)
                     /locus_tag="CA_C0133"
                     /codon_start=1
                     /transl_table=11
                     /product="hypothetical protein"
                     /protein_id="NP_346777.1"
                     /db_xref="GI:15893428"
                     /db_xref="GeneID:1116316"
                     /translation="MNIYDVVKILKDEDYNKELIVTKDELKEKMSYPEDDYYKIEKGN
                     GKWFFYHINNERRKEIKLLGEYNNEEEACLHFLLNRLESYYLDKYILSAKRDVSNEED
                     LELALNKIGIDKSYISYTSKKYNSICIFQDSHGWHTEYIDGSGNEYLKTIGQTKSRCI
                     PIALKKDT"
     gene            complement(142296..142547)
                     /locus_tag="CA_C0134"
                     /db_xref="GeneID:1116317"
     CDS             complement(142296..142547)
                     /locus_tag="CA_C0134"
                     /codon_start=1
                     /transl_table=11
                     /product="hypothetical protein"
                     /protein_id="NP_346778.1"
                     /db_xref="GI:15893429"
                     /db_xref="GeneID:1116317"
                     /translation="MASFLLLIKDFEDDARVVYKFGPNEKVMGKIELTKKTKMFNELE
                     SVQDSLQSPQFYFNRAAQRLARCFIKEEGNFPNKTTFES"
     gene            complement(142911..143291)
                     /locus_tag="CA_C0135"
                     /db_xref="GeneID:1116318"
     CDS             complement(142911..143291)
                     /locus_tag="CA_C0135"
                     /codon_start=1
                     /transl_table=11
                     /product="hypothetical protein"
                     /protein_id="NP_346779.1"
                     /db_xref="GI:15893430"
                     /db_xref="GeneID:1116318"
                     /translation="MIRNGYYCIYNNIEYEINSDLDGNTLIITEDKTKIDSSFIDEYN
                     SGVYSKNVDKKQIEELYKIHTLGKIENLEVNVENELEDCYIVGTSSLEIAKKLGLERC
                     DKYYHQGKVLKKDIVITEEKTKIK"
     gene            complement(143359..143613)
                     /locus_tag="CA_C0136"
                     /db_xref="GeneID:1116319"
     CDS             complement(143359..143613)
                     /locus_tag="CA_C0136"
                     /codon_start=1
                     /transl_table=11
                     /product="hypothetical protein"
                     /protein_id="NP_346780.1"
                     /db_xref="GI:15893431"
                     /db_xref="GeneID:1116319"
                     /translation="MQYLKLTRIHLFKKLFLKVILKVICQIGNYVAKYGNVSHIKNYN
                     DVVESSRLDYVTADKNRPYPKSANTYGYIKFKTKATVDIK"
     gene            complement(143528..143836)
                     /locus_tag="CA_C0137"
                     /db_xref="GeneID:1116320"
     CDS             complement(143528..143836)
                     /locus_tag="CA_C0137"
                     /codon_start=1
                     /transl_table=11
                     /product="hypothetical protein"
                     /protein_id="NP_346781.1"
                     /db_xref="GI:15893432"
                     /db_xref="GeneID:1116320"
                     /translation="MDRINEVMENSEERPVVVNIGKSNCSSKAVNNNLKVTSNIINKN
                     GLNIDEFNKLRLTNPSELSPKQIETMKAIRDAIPKIDKNTFIQKTIPKSDIEGYLSNW
                     "
     gene            144586..145524
                     /locus_tag="CA_C0138"
                     /db_xref="GeneID:1116321"
     CDS             144586..145524
                     /locus_tag="CA_C0138"
                     /codon_start=1
                     /transl_table=11
                     /product="ABC transporter ATP-binding protein"
                     /protein_id="NP_346782.1"
                     /db_xref="GI:15893433"
                     /db_xref="GeneID:1116321"
                     /translation="MGVVLEVKDVKKHIGKREIIKGISFSVEEGQIFGFLGPNGAGKT
                     TTIRMLVGLIKPNSGSIKIMGHDIQKEKEKALSNVGCIVENPDMYGFLTGRENLIQYA
                     KMYGSVSKERIDEVAEIIGLKDRINDKVKKYSLGMKQRLGLGQALLVRPKLLILDEPT
                     NGLDPVGIMDFRRIVRLMAEENKSAVFISSHILAEIQQVCDTVAFINGGEIKSVESTK
                     ESEGKGTKENFGIATSNINLAMETLSKLPFVYEVKNNEDKISAAIQYGTSPKVIAELM
                     KNSVEVIEFYKEHKTLEDRFMQIVEGEEEKDVASNK"
     gene            145505..146719
                     /locus_tag="CA_C0139"
                     /db_xref="GeneID:1116322"
     CDS             145505..146719
                     /locus_tag="CA_C0139"
                     /codon_start=1
                     /transl_table=11
                     /product="permease"
                     /protein_id="NP_346783.1"
                     /db_xref="GI:15893434"
                     /db_xref="GeneID:1116322"
                     /translation="MWPLISNELYKIIKKKKFWITFIVFFALFLAYSIVQYSSEKKYY
                     EPKQRIAMDKLEIKTEKKQLNSPGINAEQKKKIKQYIKQDEKDIKDKKKEDASKDLDW
                     HLRLNKELIQKKYEYIKDKGKGKNEDTEDASISVMKDEYYRDNNLNPYDKTGDLAMDS
                     FLSSKAFMQILVVFIIIAVATSDIVSSEYSPATIKMLLAKPASRAKILFSKFIAILVG
                     NIFIIGIPQVITYLILSFMNGFPNLSQPIAVGRMYQYDSSVILSNHNVGVSPILGSSY
                     LITEGKYLLYLALLDLLFILGCVSICFLISVLIKNSAITIGINVGLGVVMSIIGLMTL
                     EGAIPKALSAITPFLIMTYSSTDVLLMGDMAKRANNPGITVGMGIVVFIVYTVVCMGI
                     STFVFSKKDMLA"
     gene            146743..147960
                     /locus_tag="CA_C0140"
                     /db_xref="GeneID:1116323"
     CDS             146743..147960
                     /locus_tag="CA_C0140"
                     /codon_start=1
                     /transl_table=11
                     /product="permease"
                     /protein_id="NP_346784.1"
                     /db_xref="GI:15893435"
                     /db_xref="GeneID:1116323"
                     /translation="MYRLITNELQKIFKRRKVLVVSIVFIAIILFFSLVQYKESHKTP
                     VQTIVQNEKYISVYKEEMAYLDADTQKRVKENIAQYKNEIQEAYRAEDLDKLNWKDRI
                     KYQISDDEKKKKLPDIVSDDTKIEQVNAQILSKKYALKNSVPDAADDYNEKALDVFIK
                     MVSYVSLIILPVIICVIVLDVVSGECSPPTMKMLLTKPFSRGKILFSKFMAASIASII
                     AIVFSELISLIILGIVIGFGSINAPVSLGTKYQFNADKVLAGNWHDVKAIIGSTYVEP
                     QWKVMLEMFGLEILFILAFTSICILISVLVNSNTVSMTSGIIIAVIMSFIVLKIMAGD
                     GSSAGDVPFRKIAPYLINTYSSPGFLLSGDMTSQIRNPDISVGLGVLVNVITGAVCYI
                     IAHIRFTRKDMLV"
     gene            147989..148828
                     /locus_tag="CA_C0141"
                     /db_xref="GeneID:1116324"
     CDS             147989..148828
                     /locus_tag="CA_C0141"
                     /codon_start=1
                     /transl_table=11
                     /product="membrane permease, cation efflux pumps"
                     /protein_id="NP_346785.1"
                     /db_xref="GI:15893436"
                     /db_xref="GeneID:1116324"
                     /translation="MNKSKLAIAAVLVCATSLSVGCGGSSASTNGKANGKKDANAIQV
                     TGTVKSKNIESISLGLPETVSIGVTGVDVKLGQEVRKNDKLVDLDLSDYNSNIDKIQN
                     EIDAENIKKDKMTDQDQKDMEQKTIDGYNDEITSIKSKLNKTYVNGSSIICDMDDAAV
                     TSIGYSKGDILNSQEKIVTLEDLKNLQVMAKVPQESINDIKEGQNVTISTQSYSGKSY
                     KGKVTYVGKSVVTSTNGASSSISSNSNSDDDDSYIPVEISVDDNDGKLLPESSVDLSI
                     SRK"
     gene            complement(148741..148983)
                     /locus_tag="CA_C0142"
                     /db_xref="GeneID:1116325"
     CDS             complement(148741..148983)
                     /locus_tag="CA_C0142"
                     /codon_start=1
                     /transl_table=11
                     /product="hypothetical protein"
                     /protein_id="NP_346786.1"
                     /db_xref="GI:15893437"
                     /db_xref="GeneID:1116325"
                     /translation="MVKKSVQGAMVRNLQSALNCHITTNPYLICVLYYKKTNCFKINL
                     ILKQFVFIYFLLILKSTDDSGNNFPSLSSTEISTGM"
     gene            complement(148910..149080)
                     /locus_tag="CA_C0143"
                     /db_xref="GeneID:1116326"
     CDS             complement(148910..149080)
                     /locus_tag="CA_C0143"
                     /codon_start=1
                     /transl_table=11
                     /product="hypothetical protein"
                     /protein_id="NP_346787.1"
                     /db_xref="GI:15893438"
                     /db_xref="GeneID:1116326"
                     /translation="MDNNKYRQRDRDKSNAELRKMFPKSGDDIGIIDGEKIGSRSNGK
                     KFTKRSKLSHNN"
     gene            149489..150181
                     /gene="sfsa"
                     /locus_tag="CA_C0144"
                     /db_xref="GeneID:1116327"
     CDS             149489..150181
                     /gene="sfsa"
                     /locus_tag="CA_C0144"
                     /note="Regulatory factor involved in maltose metabolism"
                     /codon_start=1
                     /transl_table=11
                     /product="sugar fermentation stimulation protein A"
                     /protein_id="NP_346788.1"
                     /db_xref="GI:15893439"
                     /db_xref="GeneID:1116327"
                     /translation="MKIDNMTKLAKFVKRPNRFQAYIELEGEEMMVHVPNTGRCREIL
                     LPNCTVVLREENNPNRKTKYDLIGAYKGEKFINIDSQIPNKVVYEALYNKKVESLAKY
                     NIIMKEKTFKNSRFDFRLENDEGEVYFLEVKGVTLEDKGVARFPDAPTERGAKHLKEL
                     VEAKKSGYGAGVLFLMQMDNISEFRPHDEMDKMFGEALRYAAINGVDVMAYECSVDEK
                     SITLTKSVKIVL"
     gene            150238..150762
                     /locus_tag="CA_C0145"
                     /db_xref="GeneID:1116328"
     CDS             150238..150762
                     /locus_tag="CA_C0145"
                     /codon_start=1
                     /transl_table=11
                     /product="Zn-ribbon/MutT domain-containing protein"
                     /protein_id="NP_346789.1"
                     /db_xref="GI:15893440"
                     /db_xref="GeneID:1116328"
                     /translation="MKYEYCPICGKKLEKKYSYDEGDVPYCQKDKIMFFDVPKPCVLV
                     AVIKGQEILLLKQEYTFKDSKILVSGYVANGETVEETVVREVKEEVGIIVEKPEYLGS
                     YYFKPKELIMLTFMVRYVSGEITKSQEVDEAYWVNMRDVLQEMNEDKVGKDVVKKVFK
                     RIGYNEEKYLHKEK"
     gene            complement(150796..151983)
                     /locus_tag="CA_C0146"
                     /db_xref="GeneID:1116329"
     CDS             complement(150796..151983)
                     /locus_tag="CA_C0146"
                     /codon_start=1
                     /transl_table=11
                     /product="related to ABC transporter permease"
                     /protein_id="NP_346790.1"
                     /db_xref="GI:15893441"
                     /db_xref="GeneID:1116329"
                     /translation="MMWNLIKNEFIKLRYKRKYIICTIVFALICIGFCAVYVKMQKAS
                     TPDAAIQYYKDAKSSLQSKEKNIKDATLKQQYDQQISQLDEQIKQYQQSKNQGNSNWK
                     KQLKNTIDSLKDEKNQAADITENTAKESYNKQIVFYQYLLNHNIKPQDNNSLSTFQLL
                     QSLLKLIGYILIPIIIAIFSADIVSGEYTPPTIKVLLSKPASRAKILASKFIASAISC
                     IAIILLIELITYLITGIAYGFDNPSYPVLVGTKYMNSGIKLTQDSTGLIPILGSSYVI
                     PLWQFLIEMFLFQILFIIGCCSFFLLLSVVLRSSVLSMTLSIMIVIALNIISQISALH
                     VIMPFLFTNYGSPYDILTNSIPSTSGLTFTTAIFGVIYLIIFTILCYGIANYSFKKKD
                     MTV"
     gene            complement(151964..152920)
                     /locus_tag="CA_C0147"
                     /db_xref="GeneID:1116330"
     CDS             complement(151964..152920)
                     /locus_tag="CA_C0147"
                     /codon_start=1
                     /transl_table=11
                     /product="ABC transporter ATP-binding protein"
                     /protein_id="NP_346791.1"
                     /db_xref="GI:15893442"
                     /db_xref="GeneID:1116330"
                     /translation="MSNVLEVTDLYKKLGNKEIIKGISFSIKEGEILGFLGRNGAGKT
                     TTIKMLVGLITPDKGSVMISGHDITKEAEEALSCVGAVVENPELYSYLTGRQNLEQVA
                     RFYKDITKEDIEKIGNTVGLSGRLDEKVKKYSLGMKQRLGLAEALISKPKLLILDEPT
                     NGLDPTGIIEFRNLLKKQAKENKMAIFVSSHILSEIEQLCDRVAFIDGGIIKSFETLK
                     GTNKDHKTESFENVVIMTKEKDKCTEALKEISFIIDFKLADESNGIYTFEAKAKLDSV
                     PDITSSLAEKKIRIEQIYKRQQNLEDRYIELVNGGKNDVESH"
     gene            153410..154096
                     /locus_tag="CA_C0148"
                     /db_xref="GeneID:1116331"
     CDS             153410..154096
                     /locus_tag="CA_C0148"
                     /codon_start=1
                     /transl_table=11
                     /product="TIM-barrel fold family protein"
                     /protein_id="NP_346792.1"
                     /db_xref="GI:15893443"
                     /db_xref="GeneID:1116331"
                     /translation="MTNNDKNKKIVPEVKGTLRSHMIELPEVIRNATGIRVFGKRLKS
                     FVFSTDVAVIRNTNADAVIAVYPFTPQPVITAAIVLAADVPVFCGVGGGLTMGKRVVN
                     LALDAEFKGAMGVVVNSPTPNDIIREVRETIDIPIIVTVVSEYEDVQARIDSGATILN
                     VSGAKRTSHIVRSIREKFPSIPIIATGGNNEASIIETIEAGANAITYTPPTTGKIFGD
                     TMNSYRKKFE"
     gene            154630..154824
                     /locus_tag="CA_C0149"
                     /db_xref="GeneID:1116332"
     CDS             154630..154824
                     /locus_tag="CA_C0149"
                     /codon_start=1
                     /transl_table=11
                     /product="hypothetical protein"
                     /protein_id="NP_346793.1"
                     /db_xref="GI:15893444"
                     /db_xref="GeneID:1116332"
                     /translation="MLYVKVFIMWVVKTKAYFLEALTGFQCKRGLTLEGRFNFVGGNI
                     TYMDDKVKASFLGFNLGSLI"
     gene            complement(154868..155533)
                     /locus_tag="CA_C0150"
                     /db_xref="GeneID:1116333"
     CDS             complement(154868..155533)
                     /locus_tag="CA_C0150"
                     /codon_start=1
                     /transl_table=11
                     /product="hypothetical protein"
                     /protein_id="NP_346794.1"
                     /db_xref="GI:15893445"
                     /db_xref="GeneID:1116333"
                     /translation="MKIKVQKKTFFIIMFLCILIGFFAAYKVFNKMSTSQSKPWVVAD
                     ADDISKKFISKETLIKKIEQKQKLITTEAQISEKVTIDNSWGNLDIFKKLQNISFTGT
                     GTYSIDLSNLKNENISIDNKSRIITLNVSTPQIESINIDDSKTQYQTDNGLFRFGEIK
                     LTTEEHEAIMQNVKKDMSTKMLEDTYYNKALSNSKKSIKNILNSILDNSGVKYYLNIK
                     FKK"
     gene            complement(155554..156714)
                     /locus_tag="CA_C0151"
                     /db_xref="GeneID:1116334"
     CDS             complement(155554..156714)
                     /locus_tag="CA_C0151"
                     /codon_start=1
                     /transl_table=11
                     /product="SAM dependent methyltransferase"
                     /protein_id="NP_346795.1"
                     /db_xref="GI:15893446"
                     /db_xref="GeneID:1116334"
                     /translation="MNKKNLSKLTLILSGIKNRFLENEAIFKEITITYTSGLKHFTGK
                     AVYSNDNKLAFNFNGKTDLFTIDSLIEAIINNCVSYDSLELIYSERGTNVLVTADDKN
                     VNIKNINIIEKSSEKDKTSTLLNRNYLIKIGPANDLLKAIDIMTKDNKVKNDKIRKYN
                     QIDHFIELIDSTLDSISRNKHITILDCGCGKSYLTFALNYYLTEVKKVKCSFIGIDIS
                     EAVIQKSKSIAQTLGYRNMDFYAMDIHDYKPDRKINMVISLHACDTATDMALALGIRL
                     ESDAIIAVPCCHKEMLSQYSYEPFKDILKHGIFKARFADVLTDGMRSLMLEAKGYDVT
                     PVEYISPLETPKNLLIRAIKKTDSNEEAMDSYMKLMADLNVYPALYDFLQTY"
     gene            156963..157901
                     /locus_tag="CA_C0152"
                     /db_xref="GeneID:1116335"
     CDS             156963..157901
                     /locus_tag="CA_C0152"
                     /codon_start=1
                     /transl_table=11
                     /product="ribosomal-protein-alanine acetyltransferase
                     (acetylating enzyme for N-terminal of ribosomal protein
                     S5)"
                     /protein_id="NP_346796.1"
                     /db_xref="GI:15893447"
                     /db_xref="GeneID:1116335"
                     /translation="MLKGKYTKIEKVNGVEREYLITDKYGITIGRIFIVDLNKDNRFC
                     MFRMKIYKQGKSINTYIKEILSVFMEFLFKSNDINKVNIIVDEEVSTQPFVELGFAFE
                     GIINKSIIEKNVLKDEFLFGMDYKNYNSDRINVFKLYGKSITLKVLTPEDAENMLQYY
                     IKNKEHLKPFEPEREESFYTFEAQKQMLIENYKQFINGEGTNFGIYKDAKLIGKIQIS
                     GTIYGVFKSAIIGYSIDKDYQGKGYMKDALRVAEAYAFNVMNLHRIEASALVDNLRSQ
                     NVLIGCGFEKLGINKNYLFINGRWQDHITFYKTNNN"
     gene            158336..159845
                     /locus_tag="CA_Cr004"
                     /db_xref="GeneID:3135193"
     rRNA            158336..159845
                     /locus_tag="CA_Cr004"
                     /product="16Sb ribosomal RNA"
                     /db_xref="GeneID:3135193"
     gene            160024..162929
                     /locus_tag="CA_Cr005"
                     /db_xref="GeneID:3135191"
     rRNA            160024..162929
                     /locus_tag="CA_Cr005"
                     /product="23Sb ribosomal RNA"
                     /db_xref="GeneID:3135191"
     gene            163004..163120
                     /locus_tag="CA_Cr006"
                     /db_xref="GeneID:3135230"
     rRNA            163004..163120
                     /locus_tag="CA_Cr006"
                     /product="5Sb ribosomal RNA"
                     /db_xref="GeneID:3135230"
     gene            163474..164983
                     /locus_tag="CA_Cr007"
                     /db_xref="GeneID:3135187"
     rRNA            163474..164983
                     /locus_tag="CA_Cr007"
                     /product="16Sc ribosomal RNA"
                     /db_xref="GeneID:3135187"
     gene            165162..168067
                     /locus_tag="CA_Cr008"
                     /db_xref="GeneID:3135178"
     rRNA            165162..168067
                     /locus_tag="CA_Cr008"
                     /product="23Sc ribosomal RNA"
                     /db_xref="GeneID:3135178"
     gene            168142..168259
                     /locus_tag="CA_Cr009"
                     /db_xref="GeneID:3135188"
     rRNA            168142..168259
                     /locus_tag="CA_Cr009"
                     /product="5Sc ribosomal RNA"
                     /db_xref="GeneID:3135188"
     gene            168613..170132
                     /locus_tag="CA_Cr010"
                     /db_xref="GeneID:3135241"
     rRNA            168613..170132
                     /locus_tag="CA_Cr010"
                     /product="16Sd ribosomal RNA"
                     /db_xref="GeneID:3135241"
     gene            170310..173215
                     /locus_tag="CA_Cr011"
                     /db_xref="GeneID:3135202"
     rRNA            170310..173215
                     /locus_tag="CA_Cr011"
                     /product="23Sd ribosomal RNA"
                     /db_xref="GeneID:3135202"
     gene            173290..173406
                     /locus_tag="CA_Cr012"
                     /db_xref="GeneID:3135246"
     rRNA            173290..173406
                     /locus_tag="CA_Cr012"
                     /product="5Sd ribosomal RNA"
                     /db_xref="GeneID:3135246"
     gene            173412..173484
                     /locus_tag="CA_Ct009"
                     /db_xref="GeneID:3135192"
     tRNA            173412..173484
                     /locus_tag="CA_Ct009"
                     /product="tRNA-Lys"
                     /db_xref="GeneID:3135192"
     gene            173555..174223
                     /locus_tag="CA_C0153"
                     /db_xref="GeneID:1116336"
     CDS             173555..174223
                     /locus_tag="CA_C0153"
                     /codon_start=1
                     /transl_table=11
                     /product="Beta-phosphoglucomutase"
                     /protein_id="NP_346797.1"
                     /db_xref="GI:15893448"
                     /db_xref="GeneID:1116336"
                     /translation="MSDKIVIFDMDGVIVDTEPIYRKLSDRLYESLGINLTKEDQYAL
                     AGSVSQDKWTLLKKQFNLKYPIEELMKMSSGIKYDYLANEENEIPLIEGVDKLILSLK
                     SRGIMMCVASSSRRKNIEIILKRVGLISYFEYIVSGSDVEKGKPHPEIFLRAASMFDD
                     NILNFTVIEDTNNGVRAAKSAKMKCVGFSNPNSGTQNISSADIIVDNFGDESISRIIN
                     LVLK"
     gene            174484..175929
                     /gene="MtlA"
                     /locus_tag="CA_C0154"
                     /db_xref="GeneID:1116337"
     CDS             174484..175929
                     /gene="MtlA"
                     /locus_tag="CA_C0154"
                     /codon_start=1
                     /transl_table=11
                     /product="PTS system, mannitol-specific IIBC component
                     (gene MtlA)"
                     /protein_id="NP_346798.1"
                     /db_xref="GI:15893449"
                     /db_xref="GeneID:1116337"
                     /translation="METYKDSTQVSKSSLKKKIQGFGGFLSGMVMPNIGAFIAWGLIT
                     ALFIKTGWLPNDNLSKLVDPMIHYMLPMLIGYQGGKLVYDTRGGVVGAIATMGMIVGA
                     SIPMFLGGMIIGPLGGYVIKKFDKAIENKIPTGFEMLVNNFSAGILGAALAIISYVAV
                     GPVVAGASTGLGSIALAITNQGLLPLIAVVVEPAKILFLNNAINHGVFSPLGIEQVQH
                     LGKSVFFLLEADPGPGLGILLAYSLYGKGSAKNSAPGAVIIHFLGGIHEIYFPYVLMK
                     PFLLLAVIAGGICADLTFVLLKAGLVAAASPGSIIAILAMSPKGGQLPVLAGVAVGAI
                     VSFVVASIILKGSKEKSKDNFEEAQNKMKEMKKESKNQTTANSENVKNNDELVSSDIK
                     LIVFACDAGMGSSAMGESILKKELKNANIDGIKVQHYSVDSIPKEADVVFVQENLSER
                     ARKSAPDANIVTIKNFLDRSTYEGFMKKIKK"
     gene            175951..178005
                     /gene="MtlR"
                     /locus_tag="CA_C0155"
                     /db_xref="GeneID:1116338"
     CDS             175951..178005
                     /gene="MtlR"
                     /locus_tag="CA_C0155"
                     /codon_start=1
                     /transl_table=11
                     /product="regulator of the PTS system for mannitol (gene
                     MltR)"
                     /protein_id="NP_346799.1"
                     /db_xref="GI:15893450"
                     /db_xref="GeneID:1116338"
                     /translation="MNSLTPRQQYILSELIKKKVSNVDVLHKELAVSIRTILREVASI
                     NKVLKKDKITIYDYENMNLVISGDRDSIKNLENSINYIPILWLCNKDQRQIAITCKLL
                     SEEEYLKASYFSYKFNVVMGSISQDLDNIQTLLVNKNLHLIRKRTYGIMIDGSEWNKR
                     NAFVELFFRFKPFEYLLSFLYGHKTDETVEAFFKDIFDAKTIDIVKEIFKKLHFGSTN
                     VNDIKYFSLFLLTLLAIKKTESKKNINLPNKVKQDMKSSIIYNTLRSLQEKLMENNII
                     LPEDELSYLCLHLNDYKYYNDAEENNIEADINYTEISNELVTGVSKKIGINITKDKKL
                     VEDLSNHLKQTFHMLSVGLDIINPLLNEIKEHYSQLFAIINNECKLIFSRYNIKILEE
                     EIGYITMHIDVAIQRQQIFSKKINLLIVCPNGMSSGNILGNKVKSLFSDIESITISSI
                     HDAYEKMVNNEYDLILSTVPISLQISNVIVVSPFMTNEDIEEVRNFIFKIKMEKQNIA
                     IDFSDRLKIDATNMEYETISSILKSFDVREVKVNTFDELIDYIVTDIYDSNLSKSKEA
                     IKKLILKREEKGNVVVPKSGIALLHTRSNELMNPVIRVYRNNKYFSMSSEGFSTEDIN
                     TFLVLLARNDESNYVLQFLGKVSISLMERKGFVQMLRYSNSQDIRNCLIDIANKEEVI
                     YE"
     gene            177998..178438
                     /gene="MltF"
                     /locus_tag="CA_C0156"
                     /db_xref="GeneID:1116339"
     CDS             177998..178438
                     /gene="MltF"
                     /locus_tag="CA_C0156"
                     /codon_start=1
                     /transl_table=11
                     /product="PTS system mannitol-specific transporter subunit
                     IIA domain-containing protein"
                     /protein_id="NP_346800.1"
                     /db_xref="GI:15893451"
                     /db_xref="GeneID:1116339"
                     /translation="MNRQILSGDNILLELKSESKDAAIERAGKLLVSRGYVKENYING
                     MKAREEEVTTYMGNGVAIPHGMNEYKKDIMDSGIVIAQYPEGVDFGEGNIAYIVIGIA
                     GRGEEHMQILSQIALTVQYEENVERLRNAKNKEEIIKIIEEGDD"
     gene            178440..179594
                     /gene="MtlD"
                     /locus_tag="CA_C0157"
                     /db_xref="GeneID:1116340"
     CDS             178440..179594
                     /gene="MtlD"
                     /locus_tag="CA_C0157"
                     /codon_start=1
                     /transl_table=11
                     /product="mannitol-1-phosphate 5-dehydrogenase"
                     /protein_id="NP_346801.1"
                     /db_xref="GI:15893452"
                     /db_xref="GeneID:1116340"
                     /translation="MKALHFGAGNIGRGFIGYLLYKSNYETTFVDIFDKVVDDINKYK
                     RYTVITLSTSKNKEKVENVRAVNLKDSVALEKEVLEADLITTSLGLNNLKSTGELLRG
                     FLKKRSEINDKPLDIIACENALFASDVLKKAILDGADEELKKYLEKSVGFPNCTVDRI
                     VPNVDIEKELPIDVAVEDFYEWDIEKNKVKINNKIIGAEYVEKLDPYLERKLFLLNGA
                     HATIAYLGYLKGYKYIHEAIKDKEINKIIVGFHSEAVQALSEKHKIDIQILKEYSNKL
                     LKRFENEYLKDDVSRVGRDPMRKLSSNDRLITPLKLCCDLKIDFTNILFGVASGYLFN
                     YKEDEKAQGIQNIITKEGIKKAISNVSQIKEGDYLNNMIAYKYEELKKQN"
     gene            180165..181991
                     /gene="glmS"
                     /locus_tag="CA_C0158"
                     /db_xref="GeneID:1116341"
     CDS             180165..181991
                     /gene="glmS"
                     /locus_tag="CA_C0158"
                     /EC_number="2.6.1.16"
                     /note="Catalyzes the first step in hexosamine metabolism,
                     converting fructose-6P into glucosamine-6P using glutamine
                     as a nitrogen source"
                     /codon_start=1
                     /transl_table=11
                     /product="glucosamine--fructose-6-phosphate
                     aminotransferase"
                     /protein_id="NP_346802.1"
                     /db_xref="GI:15893453"
                     /db_xref="GeneID:1116341"
                     /translation="MCGIVGYSGKKEASSILVEGLSKLEYRGYDSAGVAILNDGKINV
                     SKCKGRLVNLENKLEENPIAGNIGIGHTRWATHGEPSDLNAHPHSNKDNTISVVHNGI
                     IENYMQLRTWLKSKGYEFKSETDTEVIPNLVDYFYEGNLLDAVIKAISKVEGSYALGI
                     VSSKEPDKVVAVRKDSPLIVGISEDGNFIASDVPAILNHTRDIYYIKDKEFVVLTSEG
                     VEFYSNEGEKIEKELNHIEWDANAAEKGGYEHFMLKEIYEQPKAIRDTMTSRIIAGQP
                     IKLDDISITKEQIENIDKIYIVACGTAYHAGVVGKYVIEKFARIPVEVDIASEFRYRD
                     PIITKNTLMIVLSQSGETADTLAALREAKSIGARVIAVTNVVGSSVARAADDILYTWA
                     GPEIAVASTKAYTTQLITMYILGLFFAQNKNTLTNEEIEKIKADMLTLPEKAEEVLAS
                     KEKVQKFAANTYMHKDMFYLGRGIDYAVAMEGALKLKEISYIHAEAYAGGELKHGTIA
                     LIEEGTVVVALGTQSDIYDKMVSNIKEVTTRGAKVLGIAAEGRKGMEEVVDSVIYVPE
                     VNDMLLPVLSVMQLQLLAYYVSVEKGCDVDKPRNLAKSVTVE"
     gene            182366..182713
                     /locus_tag="CA_C0159"
                     /db_xref="GeneID:1116342"
     CDS             182366..182713
                     /locus_tag="CA_C0159"
                     /codon_start=1
                     /transl_table=11
                     /product="hypothetical protein"
                     /protein_id="NP_346803.1"
                     /db_xref="GI:15893454"
                     /db_xref="GeneID:1116342"
                     /translation="MKKWYDEEYEWEIEVIGFLRSDHTERYCRNGEEIGDKYTCTYGC
                     PVNADGQGICSKAMMIMFPIMEAVRSGGDLENIGGTSKYSKDIVCPDGCVIFRLTAKK
                     LGNENFYKGKFFE"
     gene            182984..183433
                     /locus_tag="CA_C0160"
                     /db_xref="GeneID:1116343"
     CDS             182984..183433
                     /locus_tag="CA_C0160"
                     /codon_start=1
                     /transl_table=11
                     /product="acetyltransferase"
                     /protein_id="NP_346804.1"
                     /db_xref="GI:15893455"
                     /db_xref="GeneID:1116343"
                     /translation="MMNYRKADMKDISLLVSIRKRQLIDEGIEPNIDIDKELTRYFNN
                     KLANNLLVEWIAEENNQIIATAAIAFIDFPPTYTNKTGRKGYITNMYTEPTSRGNGIA
                     TGMLDRLVNEAKERNIHKICLVASKLGRPVYKKYGFQDTDEWLELNL"
     gene            complement(183692..184990)
                     /locus_tag="CA_C0161"
                     /db_xref="GeneID:1116344"
     CDS             complement(183692..184990)
                     /locus_tag="CA_C0161"
                     /codon_start=1
                     /transl_table=11
                     /product="ABC transporter permease"
                     /protein_id="NP_346805.1"
                     /db_xref="GI:15893456"
                     /db_xref="GeneID:1116344"
                     /translation="MNQLYNEHKKNLYSKRNAPIMLIIGIAFIAANLRSPLTAVGPLV
                     NEIRGSLHISNTLAGMITTLPLFAFAGFSPFAPRLARKFGTKLVLFWSLIFLTFGIIL
                     RSLFGGVGLFLGTLILGLSISVGNVLIPSLIKHEFSKRVGVITGIYTASMGLLGAIAS
                     GISVPVAEESRLGWSGALSIWAALSFLSIIIWIPQIIRRKQEMSIVKKTIDNDIKTKV
                     KDIHEGKNEIESINGNAINKVNLWKSTLAWQVTVYMGLQSMLLYCMVAWLPAILIQQG
                     MNSNKAGWMLSLYQLVSLPTSFLGSVLAERKANQRPLVITASLCVLVGLLGISLEWTE
                     LTFLWMIMLGIGGTLTFCLAMIFFSSRTRNADEAARLSGMAQSVGYLLAAFGPMLFGF
                     LHDAANNWHLPLIVLIGASGLCLFAGLGASRNLYIKYNYL"
     gene            complement(185565..186038)
                     /locus_tag="CA_C0162"
                     /db_xref="GeneID:1116345"
     CDS             complement(185565..186038)
                     /locus_tag="CA_C0162"
                     /codon_start=1
                     /transl_table=11
                     /product="MarR family transcriptional regulator"
                     /protein_id="NP_346806.1"
                     /db_xref="GI:15893457"
                     /db_xref="GeneID:1116345"
                     /translation="MDKIINNKHEIAYNSLNLAFALTDLDKKTRYFGTDVPIFHSEIH
                     VIKAIAEHPGIHVGGLADILGVTKGAVSEILKKLERKALVIKEIDSLNLSRYSLSLTE
                     KGKKAHSNHMLYHSIINNMVEEELQNASEHELEFLSNFLSTLINKVEFFNKNFDE"
     gene            186507..187013
                     /locus_tag="CA_C0163"
                     /note="possible gene fragment 'Predicted
                     acetyltransferase'"
                     /db_xref="GeneID:1116346"
     gene            187399..188181
                     /locus_tag="CA_C0164"
                     /db_xref="GeneID:1116347"
     CDS             187399..188181
                     /locus_tag="CA_C0164"
                     /codon_start=1
                     /transl_table=11
                     /product="ABC transporter ATP-binding protein"
                     /protein_id="NP_346807.1"
                     /db_xref="GI:15893458"
                     /db_xref="GeneID:1116347"
                     /translation="MNGGFRVKNIITAKNIIKVYGDKDKARVLNNVNLEVNEGDFICI
                     MGPSGSGKSTFLNILSTVDRPTKGVVKINNQNVYGMVELRLGQLRYENIGFVFQDFNL
                     IDSMTIRENISIPLVLASIKAKEIKEKTDEIATKLSIFDTLEKFPNECSGGQKQRAAA
                     ARALITNPKIIVADEPTGSLDTKNSHELLKIFEERNKERGTAILMVTHDAMIASYAKK
                     LIFLRDGKIDEQLERGSLSQKEFFYKIVDITSKESQSLFDKM"
     gene            188201..189556
                     /locus_tag="CA_C0165"
                     /db_xref="GeneID:1116348"
     CDS             188201..189556
                     /locus_tag="CA_C0165"
                     /codon_start=1
                     /transl_table=11
                     /product="ABC transporter permease"
                     /protein_id="NP_346808.1"
                     /db_xref="GI:15893459"
                     /db_xref="GeneID:1116348"
                     /translation="MGAYIFAFKMLKKNTKKNLIYLISIIFTMAIVFNLLNVINNTNF
                     FAAEVTGGKNDIAADIIFLLVLLMCIFTFYANSYFIMGKSKEMAIAELSGIWPGKLSR
                     MLLFQNAIIEIIGCALGILIGMLLMPIFLSIMYTIMGKTGGLWVISNYSIGGTIAILF
                     LQLVYVTIGDYSYTSTREVIDLLESEKRSRPKEKRYLSIAEIIEIIGMKKKTSHYKIK
                     ILNEDIDLCLISYFIPVIFLFICPRYIPMSIAQIFIILLSVYSIEGILRHSIPEKILK
                     LKKEKYSDDKIKLIALSNVYVSLKNLKFLLITLVISIEGILLAITMFNSLRVKTICLF
                     SYVTVIVLIDISIFYKIIMEADTKNHIFNQLALIGYTTEQIREIVKQEFRIYYGIIIT
                     LPLFHVIIFFILLLKIGMVSFDTLLIMLFIYLGIFFITGIGCYYLYRKLILRKNIFRF
                     L"
     gene            complement(189616..190083)
                     /locus_tag="CA_C0166"
                     /db_xref="GeneID:1116349"
     CDS             complement(189616..190083)
                     /locus_tag="CA_C0166"
                     /codon_start=1
                     /transl_table=11
                     /product="hypothetical protein"
                     /protein_id="NP_346809.1"
                     /db_xref="GI:15893460"
                     /db_xref="GeneID:1116349"
                     /translation="MHSKTFGDVSIDEMVSRIKEFILKDNNCNYKITIGTDSQNKNLT
                     KVVVVVAIHRIGSGGIFFYDIKHVHKISNVRQKIYYETALSLELASKVSHAFAEANIQ
                     EDIEIHADIGSNRKGKTYPLINEITGWITGEGYKYQIKPYSYAASCIADKISK"
     gene            190289..190975
                     /locus_tag="CA_C0167"
                     /db_xref="GeneID:1116350"
     CDS             190289..190975
                     /locus_tag="CA_C0167"
                     /codon_start=1
                     /transl_table=11
                     /product="sigF/sigE/sigG family sigma factor"
                     /protein_id="NP_346810.1"
                     /db_xref="GI:15893461"
                     /db_xref="GeneID:1116350"
                     /translation="MSKVTFYFMRHGETIINRAGRVQGWCDGVLTDEGIRVAEYAGEG
                     LSDIEFKAFYSSDLGRAIKTARIVLGKNKRSENAELKEVPELREVYCGKYEGEFEKVM
                     FSDILKYLKVESIEEALRKVPNFERAYVDSCAAMDETNEAEDYDILSKRINKAITDIG
                     EETSKNGGGNVLVVVHGGMLRVLLRNLGYKQHIHNMENCSISTVQYQEGKFRILSIND
                     NSYKRRGKEM"
     gene            191046..191867
                     /locus_tag="CA_C0168"
                     /db_xref="GeneID:1116351"
     CDS             191046..191867
                     /locus_tag="CA_C0168"
                     /codon_start=1
                     /transl_table=11
                     /product="tRNA-processing ribonuclease BN"
                     /protein_id="NP_346811.1"
                     /db_xref="GI:15893462"
                     /db_xref="GeneID:1116351"
                     /translation="MKRLLLDLISRFNEDDVPALGSQLAYYLVLSFFPFIIFIMTLIG
                     YTSLNNKEILMVLSRIMPESAFNLIHAAVAEVISTKHSQLMSLSLVLTIWSASAGFTA
                     VIKGLNKAYGVQEARNFIKVRFVSILCTIGVAFIILTMMFLLILGRIILNYLAYKLGF
                     SHKVIAVWEAVRYLIFVSTAIFIFTALYRYAPCKKLMWIEVLPGSLFSTLNLILASFG
                     FAYYVNNFANYSVIYGSIGAIIILLTWLFLVAVIVILGGEINAVLSQDINIDREN"
     gene            192044..192976
                     /locus_tag="CA_C0169"
                     /db_xref="GeneID:1116352"
     CDS             192044..192976
                     /locus_tag="CA_C0169"
                     /codon_start=1
                     /transl_table=11
                     /product="ABC transporter ATP-binding protein"
                     /protein_id="NP_346812.1"
                     /db_xref="GI:15893463"
                     /db_xref="GeneID:1116352"
                     /translation="MLELTNITKKYGDFTAVNNISFKIEDGEVFGLLGPNGAGKSTIV
                     SMISTVISPTSGDITVDNKLLRQKPTEIKKVMGIVPQDIALYESLSAKDNLEFFGCLY
                     GLNGKELKERVNEVLKIIELEDKKDQAVEEFSGGMKRRVNIGVALMNNPKLLILDEPT
                     VGIDPQSRNHILETVKKLNKERGMTVIYTSHYMEEVEYLCKRIAIVDHGKLIALGTKD
                     ELKEKSKAKDTLTVIYSNGDKGALDKIKSINGIENVSISNNQISMLVDQHKRNIIDIV
                     EDVRNLGVKLTSFKYEEVNLESIFLQITGKSLRD"
     gene            192999..194261
                     /locus_tag="CA_C0170"
                     /db_xref="GeneID:1116353"
     CDS             192999..194261
                     /locus_tag="CA_C0170"
                     /codon_start=1
                     /transl_table=11
                     /product="permease"
                     /protein_id="NP_346813.1"
                     /db_xref="GI:15893464"
                     /db_xref="GeneID:1116353"
                     /translation="MNKLLHLFLLDTKLLLKSKVFYLKLVLFPIAIILIIGAINGKNE
                     NTLKVFNVAYYSADTGYQSLNVSKNLSDNVFENKDIKKIINLKKVRSYAEAKELVSNG
                     TASALVYVPTNFTKDYLNGNNVEISVVGDNNKINDVSIVKTIVNSFNENISTIRAEQN
                     EVEAEVKNKAFLKQVDIDKLIKSIENTNGISAKISKVASKSGVKPLNIMQYEIFAMVV
                     MFSIITAFELTQNIVSDKLNNTMNRIKSTSTSNFQYILSKIIGMVIAIIVQMVTVMVI
                     SSVVFRVKYDNIPGIILITVVYGFAIGSIVVCAGLFAKDHMAVSSVMSPIVWGFSFLG
                     GSLFDKNNFPDVLACIQRIIPNGKAINCYLEVCEGNSIGFIYKDLLELLGISVVFVLI
                     ALMLSSKDKRIRLVNNNRNTLVNSTLIK"
     gene            194281..195456
                     /locus_tag="CA_C0171"
                     /db_xref="GeneID:1116354"
     CDS             194281..195456
                     /locus_tag="CA_C0171"
                     /codon_start=1
                     /transl_table=11
                     /product="permease"
                     /protein_id="NP_346814.1"
                     /db_xref="GI:15893465"
                     /db_xref="GeneID:1116354"
                     /translation="MHILSMIKSQLKLLFNNRLAVFAIILAPILLTFLVSYSSSSNSK
                     TNVYFADQDNTEASRQLVNMLKNNHDLNLISSSESEIKNKVDDDNITVGVLINKGFGY
                     KLQNNKALDITLIEDYDSVDGEKLSDIILSTENTLQKVNLDSKSISRVLSSNESSISN
                     KIIKKINNGSGVKLLYKNLKSSQNVEDKNAQNLIGFLLMFLWFIVIQGFRTLIEEKEN
                     NTFNRIKGTPTNYSKYLLSKIIANYIFGMIIIAIILIVGKYGLKSKIINNVGPEIAIL
                     SIYLFSIVGLVMIFVPFVKKHQTFTIIGAAIMVLTGLLGGSFFSMDELQLPKAIEIIS
                     KFMPETWGIKSLKEVVFNNLSLGSQSQTILVLGIAGIVGLLISTIIVKIIDRTEKNF"
     gene            195478..195657
                     /locus_tag="CA_C0172"
                     /db_xref="GeneID:1116355"
     CDS             195478..195657
                     /locus_tag="CA_C0172"
                     /codon_start=1
                     /transl_table=11
                     /product="hypothetical protein"
                     /protein_id="NP_346815.1"
                     /db_xref="GI:15893466"
                     /db_xref="GeneID:1116355"
                     /translation="MSITLLTGIGEIFLGILLNVFIGKIVKIVFKKDGTLPRVPVRFI
                     GITLILNGVGNMVHL"
     gene            195769..196989
                     /locus_tag="CA_C0173"
                     /note="possible gene fragment 'Histidine kinase-like
                     ATPase'"
                     /db_xref="GeneID:1116356"
     gene            complement(197024..197665)
                     /locus_tag="CA_C0174"
                     /db_xref="GeneID:1116357"
     CDS             complement(197024..197665)
                     /locus_tag="CA_C0174"
                     /codon_start=1
                     /transl_table=11
                     /product="response regulator"
                     /protein_id="NP_346816.1"
                     /db_xref="GI:15893467"
                     /db_xref="GeneID:1116357"
                     /translation="MIDVIIVDDQEIVREGLKMILGLNNEFNVIGEASNGAELLTLLE
                     HQSPNVILMDIRMPVMDGIEATRLVKENYPDLKVIILTTFNEDEFIFDVLKNGADGYV
                     LKDAGSKEIFNSIKAACEGSVLLNPQVTLKLVNALNTLDKKKPLQEKNLLHLLTPREM
                     DVANHVLKGKSNRAIAEALFLTEGTIKNYVSKILEKLELGNRSELILYLQNYL"
     gene            198165..199073
                     /gene="murQ"
                     /locus_tag="CA_C0175"
                     /gene_synonym="yfeU"
                     /db_xref="GeneID:1116358"
     CDS             198165..199073
                     /gene="murQ"
                     /locus_tag="CA_C0175"
                     /gene_synonym="yfeU"
                     /note="catalyzes the cleavage of the lactyl ether moiety
                     of N-acetylmuramic acid-6-phosphate (MurNAc-6-P) to form
                     N-acetylglucosamine-6-phosphate (GlcNAc-6-P) and lactate;
                     involved in MurNAc dissimilation pathway"
                     /codon_start=1
                     /transl_table=11
                     /product="N-acetylmuramic acid 6-phosphate etherase"
                     /protein_id="NP_346817.1"
                     /db_xref="GI:15893468"
                     /db_xref="GeneID:1116358"
                     /translation="MNSHLEDLTTEKVNDDTVNIDVMNTEDMLKAINNEDIKVAYAVQ
                     KEIHNIVKAVDIVSEKLKNNGRLFYIGAGTSGRLGVLDASECPPTYGTNPELVQGIIA
                     GGNEAILKAVEGAEDDEDMGRSIIKERNMTSKDVVIGITASGRTPFVIGAMKEARKNE
                     IIAIGISNNKNSLINKNVDIKITPIVGPEVIMGSTRMKAGTAQKLVLNMITTAVMIKL
                     GKVYGNLMIDLSLSNKKLIDRAVRIIEHATKVEKEKAMEYLKRANLKPKVAIVMIKTN
                     TKSYEAERLLNMADGFVTKAIKLGSK"
     gene            199127..200836
                     /gene="appA"
                     /locus_tag="CA_C0176"
                     /db_xref="GeneID:1116359"
     CDS             199127..200836
                     /gene="appA"
                     /locus_tag="CA_C0176"
                     /codon_start=1
                     /transl_table=11
                     /product="oligopeptide-binding protein"
                     /protein_id="NP_346818.1"
                     /db_xref="GI:15893469"
                     /db_xref="GeneID:1116359"
                     /translation="MKRKVLAIFVITAMFSTILFTGCGSETANVKDTAEPKIENVIKV
                     TRAVDKTKLPDEAKNRKDTLIIGTGVPGGNFISYYAQTLTDAYISDVVTDGLVDWDDS
                     GEPIPGIAKKWDISDDGLTYTFHLRDDVKFSDGKPLTADDVKFSLELVFDPSFSGAVD
                     HSAIPIKGGDAFNKGTVKDIEGINVKDPHTISVTLNKPNSSILYLIGTTIISKDYFGK
                     DYVPGNTKGVEAKLQTPVGCGQYKVTKYVPGQEVDLTANEYYWKGTPKIKNLIFKATT
                     EENKMQNLSSGETDIDTFDGTPENIEQLKSMGFLDLTSFPSSSIFYIGVNCKDSKFSD
                     RKVRQALEYGLNRQEMAKTVFKGNAYIINEPQSKAHASYLKDVNEYKYNVSKANKMLD
                     EAGWKKGTDGIREKNGQKFVIHLMSSSTNSAHKLEIPIIKENYKKLGIDVEPELMDLN
                     TLLSKTDKKDFEAYLMGTSLGADALSSNLAANFKTGAPSNNMSYSNSNVDDLIDKAYK
                     ESDKDKRTALEQKVYKDINEDLPFIFTYQPETIWVNNSRVTGIKFLPYNSFCHNIYKA
                     EIK"
     gene            200977..201945
                     /gene="appB"
                     /locus_tag="CA_C0177"
                     /db_xref="GeneID:1116360"
     CDS             200977..201945
                     /gene="appB"
                     /locus_tag="CA_C0177"
                     /codon_start=1
                     /transl_table=11
                     /product="oligopeptide transport permease"
                     /protein_id="NP_346819.1"
                     /db_xref="GI:15893470"
                     /db_xref="GeneID:1116360"
                     /translation="MLRYIVKRLLQMIPILIGVSIVIFIIFSLAPGDIVDNMGVNSHM
                     TTAKASQLRHLYHLDKSKPLQYLYWIKDAASGNFGYSLEYRQPVSTVIKSYIWNSFIL
                     SFMSFIAAIVLAIPIGIVSATKQYSAFDSIFTVIALIGISIPAFFMGLLLIKWFCIDF
                     KIFPVSGMTTSGSNAAGIKKFGDILYHMFLPFLVLTFESVASLMRYMRTSMLEVIRQD
                     YIRTARAKGLKEKVVIYKHALRNSLIPVITILGMWLPGLFCGAIITEQIFSWPGIGRV
                     TLQAVSHRDYPLLMGFTMLIAVLTLLGNLVADVAYAVVDPRIRLEH"
     gene            201957..202862
                     /gene="appC"
                     /locus_tag="CA_C0178"
                     /db_xref="GeneID:1116361"
     CDS             201957..202862
                     /gene="appC"
                     /locus_tag="CA_C0178"
                     /codon_start=1
                     /transl_table=11
                     /product="oligopeptide transport permease"
                     /protein_id="NP_346820.1"
                     /db_xref="GI:15893471"
                     /db_xref="GeneID:1116361"
                     /translation="MGNKVKAIDNKKIISPTKMAWHRLKKDKLALAGLFIVLFMIIFA
                     VLGPVVSCYSTDTMDYSNPTIGPSLHHLMGTDELGRDILTRLMYAGRISLAVGVAAVV
                     VEIIVGSAFGAIAGFYGGIIDGIIMRIADIFLCVPFFPILITIAALFSDLKIKSQFKV
                     PFLMFIIGILSWPGLCRIVRGQILTLREQEFMLAANALGIKDRKKIFKHLLPNTIPSI
                     IVSATLNIGSAILTESSLSFLGLGVVPPTPSWGNMVQSVSDLYKLEHYPWLWMPAGIC
                     ILLTVMAINLLGDGLRDALDPKLKK"
     gene            202874..203851
                     /gene="appD"
                     /locus_tag="CA_C0179"
                     /db_xref="GeneID:1116362"
     CDS             202874..203851
                     /gene="appD"
                     /locus_tag="CA_C0179"
                     /codon_start=1
                     /transl_table=11
                     /product="oligopeptide transport ATP-binding protein"
                     /protein_id="NP_346821.1"
                     /db_xref="GI:15893472"
                     /db_xref="GeneID:1116362"
                     /translation="MSETLLQVKNLKTYFHTEEGTVKAVDDVSFEIKEKETLAIVGES
                     GCGKSITAMSIMRLIPNPPGKIEGGEILFDGKDLIKMRQSDIREIRGNKISLIFQEPM
                     TSLNPVFTVGEQIEEALILHKKMDKKQAKREAIKMLTMVRIPRAEEIYKAYPHELSGG
                     MRQRVVIAMAISCSPRLLIADEPTTALDVTIQAQILDIMRELKEKVNTSIILITHDLG
                     IVAEMADYVVVMYAGKIVEKAPVIELYKNPKHPYTVGLLKSKPVINRLQDKLYSIEGQ
                     VPNPLDMPEGCYFNPRCSKAKDICRKKQPNLKKVSEGHSVSCWLCEEVK"
     gene            203852..204817
                     /gene="appF"
                     /locus_tag="CA_C0180"
                     /db_xref="GeneID:1116363"
     CDS             203852..204817
                     /gene="appF"
                     /locus_tag="CA_C0180"
                     /codon_start=1
                     /transl_table=11
                     /product="oligopeptide ABC transporter ATP-binding
                     protein"
                     /protein_id="NP_346822.1"
                     /db_xref="GI:15893473"
                     /db_xref="GeneID:1116363"
                     /translation="MEEAILKVRNLKKYFPIKTGFFRKTTGYVKSVDDVSFDIAENEI
                     MGLVGESGCGKTTTGRTLLRLMEKTEGEVLYRGKDLFSLNKKSLRNLRPEIQMIFQDP
                     YSSLNPRMTVGEIVGEALLDHKLCTKSEVNYKVEEMITACGLASYHMRRFPHEFSGGQ
                     RQRIGIARALILNPKFIVADEPVSALDVSIQAQVINLLAELQKKKGFSCLFISHDLSV
                     VQHICQKIGVMYLGSMVELAGNEELFTNPLHPYTKALLSAIPIPDPTLKRNRIILKGD
                     IPSPANPPSGCKFHTRCNYATEKCSKEVPEYKEVIKGHFVACHSC"
     gene            205004..206059
                     /locus_tag="CA_C0181"
                     /db_xref="GeneID:1116364"
     CDS             205004..206059
                     /locus_tag="CA_C0181"
                     /codon_start=1
                     /transl_table=11
                     /product="beta-lactamase"
                     /protein_id="NP_346823.1"
                     /db_xref="GI:15893474"
                     /db_xref="GeneID:1116364"
                     /translation="MIIDINRLDRAFDLIKEGVSKGVFPGAVAAVGTRERVIRLESFG
                     NRCLYPEKLSMNKDTLFDLASLTKVVATNTLFMIFLEKGLISVYDNVSYYLEKFKGKN
                     KDDVTIFNLLTHTAGFVPCKPLYKLCKGYEDSIDYICRCGLSYKPGTKCVYSDFSYIL
                     LAYILEKIGGDTLDILCDRYIFKPLYMENTTFKPKGNNIAATEIDKKTKKPLIGVCHD
                     ENGRFFGGISGHAGLFSDIYDLCKFSNMLVNEGKGIISYASFKAMTTNHTLGLEDNRG
                     YGWCIKGDKNSFMGDIAFPETFGHNGFTGTSLWVDIKNNIYAILLTNRVHPTRDNLRI
                     IRFRRVFSNAVLASLTR"
     gene            206068..207630
                     /locus_tag="CA_C0182"
                     /db_xref="GeneID:1116365"
     CDS             206068..207630
                     /locus_tag="CA_C0182"
                     /codon_start=1
                     /transl_table=11
                     /product="beta-glucosidase-like protein"
                     /protein_id="NP_346824.1"
                     /db_xref="GI:15893475"
                     /db_xref="GeneID:1116365"
                     /translation="MVMIDVKKLPLDIKIGQMIMAGFTSKHYDSSLEKLITDDKIGNF
                     ILFSRNIEEKNQLTRLTEDIQKGLEINIKIPGIISVDQEGGMVTRINSGTTIFPGNMA
                     FAAANHPHSTFRQGKIEGEELRGLGVNMNLAPVMDVNCNPSNPVIGVRSYSDSPEKVA
                     ELGLELIKGLKESKVVPVAKHFPGHGDTDVDSHLSLPVVKHSIKRLRKVELLPFKTAI
                     ENGIDAIMSAHVLFPEIEPKRLPATLSYRVLTDLLRNKMGFKGIIITDCMEMKAIAEF
                     YGSDKAAVMAIKAGADLICISHSAAVQKACIRRIKEAVINKEISEERINESVKRILEI
                     KEKYSISFNTVKRNYDINNSLFAEEISDKSITLLKNDKSLIPLKGRIVSISTKAVALT
                     GAEDNMSLNNSFCHKLKENFGGSEFQIPINPHKEIIDKILEKCLDADSIVIGIYNAYN
                     HEGQRKLVNEISKVNPNIVLVSLRNPYDFLYFKEVSAYINAYEYTNLSVKSVIKVLSG
                     RVEAQGISPVRL"
     gene            207644..208564
                     /locus_tag="CA_C0183"
                     /db_xref="GeneID:1116366"
     CDS             207644..208564
                     /locus_tag="CA_C0183"
                     /codon_start=1
                     /transl_table=11
                     /product="NagC/XylR family transcriptional regulators"
                     /protein_id="NP_346825.1"
                     /db_xref="GI:15893476"
                     /db_xref="GeneID:1116366"
                     /translation="MKYVIGIDGGGSKTHMKISTLDYKVLLEVFKGPSNINSSTKEEV
                     KRVLQELIMEGLGKLGQSLEECSAICIGTAGADRTEDKSIIEDMIRSLGYMGKIIVVN
                     DAEIALAGGIEKREGIIVISGTGSICYGRNKEGRSARSGGWGHIIGDEGSGYDIGIKA
                     IKAALKSFDKRGEKTILEGDILDFLKLKSHEDLINYIYRSGVTKKEIASLTRVVNSAY
                     IKGDLVSKRILKEAARELFLSVKAVVEVLSMQNKKVVLTTAGGVINNINYLYDEFRKF
                     LNLNYPKVKIISMKNDSAFGAVIIARSECD"
     gene            208565..209527
                     /locus_tag="CA_C0184"
                     /db_xref="GeneID:1116367"
     CDS             208565..209527
                     /locus_tag="CA_C0184"
                     /codon_start=1
                     /transl_table=11
                     /product="acetyltransferase"
                     /protein_id="NP_346826.1"
                     /db_xref="GI:15893477"
                     /db_xref="GeneID:1116367"
                     /translation="MEIKETYDFSSIVDLWNKNIGTVYPMNLELFKQNYINDRQRKKI
                     MGAFNGEILIGFVIYKQWTYKSGSLKPNHKIGYINSIIVDINFRHQGIGTKLLDAAEE
                     ELINSGVKILRCGSDTYHFFPGIPLECLPSEEFFLVRGYKMQDYFYDLIGDVSKVDFK
                     KPSIKDGFKVNVMKPEDRKGLFEFLEKSFSGRWLEEFIEFFQVGMKERDIVLIKYKTS
                     VIGFSHIYDNKSSFIGPPIYWKALLGHNYGGLGPIGIDKTYRKQGLGRLLLYESLQIL
                     KKREVKKMVIDWTEKDIINFYGRFNFMPWKAYRKATKEVKDGKG"
     gene            209514..210662
                     /locus_tag="CA_C0185"
                     /db_xref="GeneID:1116368"
     CDS             209514..210662
                     /locus_tag="CA_C0185"
                     /codon_start=1
                     /transl_table=11
                     /product="hypothetical protein"
                     /protein_id="NP_346827.1"
                     /db_xref="GI:15893478"
                     /db_xref="GeneID:1116368"
                     /translation="MARVKTGIDNIKEYMDIFKGKRVGLITNTTGYNSEFKSTIDVLR
                     EECDLRALYSPEHGIRGEVQAGDKVTNYVDFRTGIIVYSLYGESRRPSKNMLKDIDVI
                     IFDIQDVGARCYTYLYTMSYAMESCREFDKEFVVLDRPNPINGEEVEGNILDLRYKSF
                     VGRYPIPQRYGLTIGETARLFNSEFSIGCKLTVVPIKGWERDMYYEDTGLSWIMPSPN
                     MPSVDTALVYPGTCIFEGTNISEGRGTTKPFEIIGAPWLDGVKIADKMNAFGLDGVKF
                     RPIAFRPTFSKYSGELCLGVQIHVIDRKLYKPVKTGLFLYEIIKGESKDKFQFTIVNG
                     DRIKYGIDFLIGNSVIRKTEHGVRNIIMKWQNEAEGFEKLKNKYHLYP"
     gene            complement(210916..212220)
                     /locus_tag="CA_C0186"
                     /db_xref="GeneID:1116369"
     CDS             complement(210916..212220)
                     /locus_tag="CA_C0186"
                     /codon_start=1
                     /transl_table=11
                     /product="XRE family transcriptional regulator"
                     /protein_id="NP_346828.1"
                     /db_xref="GI:15893479"
                     /db_xref="GeneID:1116369"
                     /translation="MESYKIISSGEKLKTIRKKYGLKQEELAGAEITRNLISQIEHNK
                     AKLTKKAAQVIFKNLQKICNTRNISVEVELAYLIEDEKDQANKILNEYIKELKDLTVY
                     KDTSFSTKLTEVEKFLSTWNFIDKKIIIFELAGDYFCSIDDFYNSSIYYEKAKALADL
                     DIHDNHMLSILRKLSMVYFYMGKYEYNIKCCEFAMDRFDHMSEEYFCIFLFNSALCYT
                     ELKEYDKAIRNLNKLEKTIKNTNTDKYYQVLLQKSLCLQYIGKYEESLTLYNKVLKSI
                     DEKSYDKYVLSFINISEIYLNLGEYDKARETSNKIMEYIVYIDENYKNMPRFYFEIGK
                     IFKRLKAFDTSEKYFLKSLELSKKYTHYYLIKDILCELVEVYKTQNNLDGIAYIKSQF
                     FILTGKDNSINLAIMYKLLGFYLEIDDIQSLKEIYSFTKNFV"
     gene            complement(212469..213194)
                     /gene="nagB"
                     /locus_tag="CA_C0187"
                     /db_xref="GeneID:1116370"
     CDS             complement(212469..213194)
                     /gene="nagB"
                     /locus_tag="CA_C0187"
                     /EC_number="3.5.99.6"
                     /note="catalyzes the reversible formation of fructose
                     6-phosphate from glucosamine 6-phosphate"
                     /codon_start=1
                     /transl_table=11
                     /product="glucosamine-6-phosphate deaminase"
                     /protein_id="NP_346829.1"
                     /db_xref="GI:15893480"
                     /db_xref="GeneID:1116370"
                     /translation="MKIVTVNDYDEMSKFAAKIIASQIILKENSVLGLATGGTPLGMY
                     KELINLYNKENLNFSKVQTFNLDEYYGVSDDNPQSYHYYMKNNFFKFTNIKNENINIL
                     DGTTSDIENECKSYDNKILSSGGIDIQVLGIGENGHIGFNEPDINFEAKTHLVKLDEK
                     TIEANSRFFNSKNEVPTSALSMGIKTIMQSKKILLLANGEKKAEAIFKMVNGKISPEV
                     PASILQLHNDTTIIIDKAAAKML"
     gene            complement(213175..214320)
                     /gene="nagA"
                     /locus_tag="CA_C0188"
                     /db_xref="GeneID:1116371"
     CDS             complement(213175..214320)
                     /gene="nagA"
                     /locus_tag="CA_C0188"
                     /codon_start=1
                     /transl_table=11
                     /product="N-acetylglucosamine-6-phosphate deacetylase"
                     /protein_id="NP_346830.1"
                     /db_xref="GI:15893481"
                     /db_xref="GeneID:1116371"
                     /translation="MKAIINGKIITEDSILENKVLLFDEKIIDIVDEKNLDRKTTYVI
                     DAEGNYVSPGFIDVHIHGFSGADTMDGTLDALKTISRDITKNGVTSFLPTTMTMDRQK
                     IYTALDTIREASTKCLGGANILGAHLEGPFISEKFKGAQAKTHILKPDYDFIKDYIDI
                     IKIITLAPEEDENLEFIKTVKKNSDIVLSIGHSNASYDEAVNAIKNGINHVTHMFNAM
                     TPLTHRNLGVIGAIFNNNIPSEIIADKIHLHPDIYKILIKTIGTNNITLITDCMRAGG
                     LGDGVSELGGQKVIVKDDSARLENGTLAGSILTLNKAIKNVYENTDLKLNEAVKLATI
                     NPAKNINVFDKKGSLNNGKDSDITIFNDAFEIKLTIIGGDIIENSNC"
     gene            complement(214334..215065)
                     /locus_tag="CA_C0189"
                     /db_xref="GeneID:1116372"
     CDS             complement(214334..215065)
                     /locus_tag="CA_C0189"
                     /codon_start=1
                     /transl_table=11
                     /product="GntR family transcriptional regulator"
                     /protein_id="NP_346831.1"
                     /db_xref="GI:15893482"
                     /db_xref="GeneID:1116372"
                     /translation="MKIVSKSSPLPLHYQLKMILQEMIENEELLPGDTIPTERELCEI
                     QKISRMTVNKAILSLVSEGILYREQGKGTFVAKKKEKQQLTKLKSFTEEMREKGLNIS
                     TKILSFEIKTATKHISTLLELPHKKMKVIEIIRLRLTDNDPSAIETVVLPLYLFSDMT
                     KEVIDGKSLYNTFREKYGYEPTKAKQTIEPIMLTDYEAKFLNQVGNSLALLFRRLTYR
                     KDGVPIEYTKSIYRSEKYKYEVILT"
     gene            complement(215161..215943)
                     /locus_tag="CA_C0190"
                     /db_xref="GeneID:1116373"
     CDS             complement(215161..215943)
                     /locus_tag="CA_C0190"
                     /codon_start=1
                     /transl_table=11
                     /product="Beta-lactamase"
                     /protein_id="NP_346832.1"
                     /db_xref="GI:15893483"
                     /db_xref="GeneID:1116373"
                     /translation="MYNINILKKTIENLITSNKEDISLVFLDLKKPSNHIYIKENEVF
                     PSASTIKVLIMAEALNEVLSGNHALEEKIEIKSSDKVNYSIVTCLTNKIYPLIDLLTL
                     MIISSDNTASNILIDLLTMDSINNYGKKIGLKTTLLRRKMMDSNAAKEGRENITTAFD
                     MLTLFSKIYNKKILSPDMCDLMLKILSNNTDCEVLLRYLCDDIRCAHKTGDLPHLNHD
                     IGIFRTENAEYILGVFVRSVQFNYEAKDTIGKISKEIHDFIA"
     gene            216116..216967
                     /locus_tag="CA_C0191"
                     /db_xref="GeneID:1116374"
     CDS             216116..216967
                     /locus_tag="CA_C0191"
                     /codon_start=1
                     /transl_table=11
                     /product="RpiR family transcriptional regulator"
                     /protein_id="NP_346833.1"
                     /db_xref="GI:15893484"
                     /db_xref="GeneID:1116374"
                     /translation="MYGSLIRIKEIINDLNPSERKIAEYILNNSKAISDLSIKELAGK
                     SGSSKSAVVRLCKILNYKGYKEFRIAIAKDTVNVDKEENRYTDINPKDDLHTIIKNIS
                     YNNKKSIDNTMEVLSEELVEKASEAISKAYRVDFYGIGASYIVAMDAFQKFMRINKNV
                     RATPDTHLQVEFASNLKKGDVAVAISYTGETKDTFESIKAAKEAGATTISVTKFGSNS
                     ISDLCDINLFVLSPEITFRSGAMSSRIAQLNVIDILFTSVAGRMFEEVKEFLENTRKS
                     TRVKRIK"
     gene            216984..218060
                     /locus_tag="CA_C0192"
                     /db_xref="GeneID:1116375"
                     /ugene_name="Gene"
     CDS             216984..218060
                     /locus_tag="CA_C0192"
                     /codon_start=1
                     /transl_table=11
                     /product="chloromuconate cycloisomerase"
                     /protein_id="NP_346834.1"
                     /db_xref="GI:15893485"
                     /db_xref="GeneID:1116375"
                     /translation="MIIKDIVIGHLSVPLKKPFKTAVRSVNSVNDVVVKIITDTGNVG
                     FGSAASTGLVTGDITESIEGAINNYIKRSIVGMDIEDFEAILIKLDNCIVGNTSAKAA
                     VDIALYDLYGQRYGAPLYKLLGGFRNKLETDITISVNSPEEMSRDSVDAVKLGYKTLK
                     IKVGKNPKLDIKRMREIRKAIGYEVNLRIDANQGWQPKEAIRALNEIENEGLKIELVE
                     QPVKAWNLEGLKMVTDNVNIPVMADESVFSPKDAARVMEMRACDLINIKLMKTGGIHN
                     ALKICALAEVYGMECMLGCMLEGKVSVTAAVHLAAAKRIITKIDLDGPVLCSRDDVVG
                     GAMYDNSNIVLVDEPGLGIEGINN"
     gene            complement(218145..220148)
                     /locus_tag="CA_C0193"
                     /db_xref="GeneID:1116376"
     CDS             complement(218145..220148)
                     /locus_tag="CA_C0193"
                     /codon_start=1
                     /transl_table=11
                     /product="hypothetical protein"
                     /protein_id="NP_346835.1"
                     /db_xref="GI:15893486"
                     /db_xref="GeneID:1116376"
                     /translation="MKDKIELRTDKLLLSLILVLSAILNFANIGIEGYANTFYAAGVK
                     SMMMNFKNFFFASYDPSGFVTIDKPPVGFWIQTIFAKVFGFKGWSIILPQAIAGVLSV
                     LIIYYLVKRSFGKPAGLIAALCLAITPIFVAASRNNTIDNLLVLSLVLSAWALSIAAE
                     NGKLKYLLISLAVVGIGFNIKMVEAYMVAPAIYITYLLSSTLPFKKRIKHLALGTIIL
                     LLVSLSWAVVTDFVPAKNRPYIGSSNNNTVLQLIIGHNGLQRIGVNINNASNHGSKRS
                     LNRNNPPIKSFKNKSFMSRLSKNNAQISQPGILKLFSGNNMSDQISWLLPFALIGFVI
                     ASVKENFKFPFNNKRKLALLFWFTWLLPEFIYFSFSRNVTHTYYLTTMAPSIAALTGI
                     GLVTMLKLFKDLPRWKWILPVAFIVNALTEIIILGYKFNSSTGYKIVILMILLLGILP
                     MVILVLIMISQGKNNMILNRNLIYTGFAGLLIAPVIWSATPIFHKMNGSSPSAGLELF
                     NSNSRNYANISSANISRLINFLNTNRKNEKYLVEVPSATIYGSDLILKTGKPILTLGG
                     FSGSDPILTLKKFKQLVKNGSLRYAMITTNKGKATGFANLGGSSNSNTAIMNWIRKHG
                     KLVPNKEWMTSSKSSKKNNSLGIRTSSTSVRLYDLKSKNRIYK"
     gene            complement(220145..221125)
                     /locus_tag="CA_C0194"
                     /db_xref="GeneID:1116377"
     CDS             complement(220145..221125)
                     /locus_tag="CA_C0194"
                     /codon_start=1
                     /transl_table=11
                     /product="cell wall biosynthesis glycosyltransferase"
                     /protein_id="NP_346836.1"
                     /db_xref="GI:15893487"
                     /db_xref="GeneID:1116377"
                     /translation="MYNTVVYSIVVPLYNEELVIDENYMRLKKIMDSLKENYEIMYVN
                     DGSKDSTMNKVEKICEKDKRIKLVNFSRNFGHQCAISAGMELSAGDAIIVIDADLQDP
                     PEVIPQMIDKWKDGYDVVYGKRLKRKGESFLKKFTAKIFYRLLRSITNIDIPVDTGDF
                     RLIDRKVCDTLSSLPERNRYVRGLVSWVGFKQTFVEFTRQERFAGASKYPLKKMLKLA
                     FDGITSFSYKPLVASTYLGGLMFLLGLLAFIYVTAKNLYSHKTILTLGLILAINLCMF
                     GLIFIILGILGQYIGRISDESKARPNYIIASTINYKENIKEVEPSEVKLN"
     gene            complement(221432..221779)
                     /locus_tag="CA_C0195"
                     /db_xref="GeneID:1116378"
     CDS             complement(221432..221779)
                     /locus_tag="CA_C0195"
                     /codon_start=1
                     /transl_table=11
                     /product="transcriptional regulator"
                     /protein_id="NP_346837.1"
                     /db_xref="GI:15893488"
                     /db_xref="GeneID:1116378"
                     /translation="MNENNKKQSSISCEICPLVHTFDVIGGKWRIPIIWQLSVNKSMR
                     YNEIKRSLPKITNIMLTRSLQSLEQYGLVKRVEYNKIPPHVEYSLTDRCNDLLPALVI
                     MNEWSKKLLKLQK"
     gene            221907..222962
                     /locus_tag="CA_C0196"
                     /db_xref="GeneID:1116379"
     CDS             221907..222962
                     /locus_tag="CA_C0196"
                     /codon_start=1
                     /transl_table=11
                     /product="NADH-dependent flavine oxidoreductase"
                     /protein_id="NP_346838.1"
                     /db_xref="GI:15893489"
                     /db_xref="GeneID:1116379"
                     /translation="MKKLFTEINIKNLKIKNRVCIPPMVVPVAEDGYVTSSNVERYKE
                     LAKGGPGLIIQEATCINEDGKLAEKQIGIWSDDQVEGLRKIVDAVHEEGCPIFVQIHH
                     AGVVGISEEPLCPSPYEFNGYGRKVVGREMTLEDIKSVQNDYIEAARRAYEAGYDGIE
                     LHGCHGYLICQFLNKRVNKRNDEYGKNPENFVIEILEGIRKVTPKEFIVGIRLGGFEP
                     AIEDGIHYAKIFEQQGIDFLDVSYGFSNGQEINVGEDYKYSNAVYAAERIKKEVSVPV
                     FAVDGINSGDMAEAILNETNVDLVDIARGALINPNWANDAREGKDTGKCLRCSKCAWF
                     GLSKACPGRAIFSRNNA"
     gene            223142..223564
                     /locus_tag="CA_C0197"
                     /db_xref="GeneID:1116380"
     CDS             223142..223564
                     /locus_tag="CA_C0197"
                     /codon_start=1
                     /transl_table=11
                     /product="MarR family transcriptional regulator"
                     /protein_id="NP_346839.1"
                     /db_xref="GI:15893490"
                     /db_xref="GeneID:1116380"
                     /translation="MNKTLHYLLLSTNSTFHKKVFANLNSTELTHGQPKVLDYLKYHD
                     GCVQKDIAAACEIESSTVTSLLLRMEKSGLIERRMLNGNRRSLYVFLTEKGKEALEKV
                     TSVFDELEKIAFDGFSEDEKVDFIEKFFRIYNNLTEEK"
     gene            223586..224269
                     /locus_tag="CA_C0198"
                     /db_xref="GeneID:1116381"
     CDS             223586..224269
                     /locus_tag="CA_C0198"
                     /codon_start=1
                     /transl_table=11
                     /product="hypothetical protein"
                     /protein_id="NP_346840.1"
                     /db_xref="GI:15893491"
                     /db_xref="GeneID:1116381"
                     /translation="MSKKELLKRYIFFLIGLFVNALGVSFITKAKLGTSPISSVPYTL
                     SMGFPLTMGTFTFILNMFLIVGQVIFLGKDFKKVQLMQIPISLVFGYFIDFTMSLLSV
                     LNPTTYVFKLVFLLIGCFILALGVSIEVIANVVMLSGEAFVSAISTKFKREFGTIKVC
                     FDITLVVLSIIISLLMFRKVAGVREGTIVAALIVGIIARILSKGLGFINTKILMDRQD
                     LEEEESMVS"
     gene            224292..224585
                     /locus_tag="CA_C0199"
                     /db_xref="GeneID:1116382"
     CDS             224292..224585
                     /locus_tag="CA_C0199"
                     /codon_start=1
                     /transl_table=11
                     /product="hypothetical protein"
                     /protein_id="NP_346841.1"
                     /db_xref="GI:15893492"
                     /db_xref="GeneID:1116382"
                     /translation="MAVTLKQCNSHYCLELKVILLQLINIVTHLNNPFILLFKHLITL
                     INLHSTLLTYLKNYINISINITLRISGAMPHKTYGTLKNLRLTIINILEPYIV"
     gene            225033..225725
                     /locus_tag="CA_C0200"
                     /db_xref="GeneID:1116383"
     CDS             225033..225725
                     /locus_tag="CA_C0200"
                     /codon_start=1
                     /transl_table=11
                     /product="hypothetical protein"
                     /protein_id="NP_346842.1"
                     /db_xref="GI:15893493"
                     /db_xref="GeneID:1116383"
                     /translation="MVFIWSLIFIVILSVVFTTNIKKNYKGWYALASFISILVSIYEV
                     MRIVSHPKLNGVILSIEQAFMKGNVAIAFFILVMFAGALSTKQVIGKKLMSIRAELAI
                     LGSILILPHGIIYFVRFLIIKLPKILNGKANATLYLIYISIGIIAFIIMIPLFITSFK
                     SVRKRLGGFRWKKLHRWSYVFYCLIYLHIILALLNGKINFIKIILYTFIFMVYTVMKF
                     IKHRNIKLRRKS"
     gene            complement(225954..226538)
                     /locus_tag="CA_C0201"
                     /db_xref="GeneID:1116384"
     CDS             complement(225954..226538)
                     /locus_tag="CA_C0201"
                     /codon_start=1
                     /transl_table=11
                     /product="AcrR family transcriptional regulator"
                     /protein_id="NP_346843.1"
                     /db_xref="GI:15893494"
                     /db_xref="GeneID:1116384"
                     /translation="MQSKIDLRIIKTRTNIKNTFIDLLFEKEFNEITIQNILDKALIN
                     RSTFYNHYSDKYELAEQLVDEILKSATLFINERFSDKKGNDLFSTIYKAYLHLYDQKK
                     AILALWKIRTGTLHLYDDIENLLKKNFMKYLIVHSNCTDSSLLDYYSTLYSSLVLTSL
                     KWFLTSGKESDIKKIIEQIQDRLGSEMFFEHCKL"
     gene            226826..227992
                     /locus_tag="CA_C0202"
                     /db_xref="GeneID:1116385"
     CDS             226826..227992
                     /locus_tag="CA_C0202"
                     /codon_start=1
                     /transl_table=11
                     /product="alpha/beta hydrolase"
                     /protein_id="NP_346844.1"
                     /db_xref="GI:15893495"
                     /db_xref="GeneID:1116385"
                     /translation="MKNTEIRKNIFPVGFYDDIHPDFSVNFQMNRCYTMTNDDVMLKE
                     MREISPSIHNYEEFIEKFLELYNKALNEGHKLRAAYYLRTAEFYMTADHPQKQNYRKQ
                     FISLMQEYFNISDEQPYKVPYENGFLPAYRFTSEAPKGTIVMFGGFDSYVEEMFKMAL
                     FLKEAGYDVVFFDGPGQGSALEDYKIPMTHEWEKPVKSILDYFELDDVTLLGISLGGY
                     LTVRAAAFEKRVHRVIADDILSNFYEVVLNTLPSQLKEKVNSLMSDGNEQEVNILFKD
                     LMKKSLMVEWAINQGMHITGSKTPYEFLNKILLYNTSKISEKLEQDVLLMAAQEDHYI
                     PLNQFFDQSKSLINVRSLTTRMFTRKETAQNHCQSGNLGLAFEVIANWIEQIQK"
     gene            228089..228541
                     /locus_tag="CA_C0203"
                     /db_xref="GeneID:1116386"
     CDS             228089..228541
                     /locus_tag="CA_C0203"
                     /note="An electron-transfer protein; flavodoxin binds one
                     FMN molecule, which serves as a redox-active prosthetic
                     group"
                     /codon_start=1
                     /transl_table=11
                     /product="flavodoxin"
                     /protein_id="NP_346845.1"
                     /db_xref="GI:15893496"
                     /db_xref="GeneID:1116386"
                     /translation="MKSIVIYESVHHGNTEKVAKAMVEELNAECIRAQDLNLEKLKDY
                     DLIGFGSGIFYNKFHKNILKLVGNIGKVNGKKAVVFSTSGQGRESSNKSLRKQLEEKG
                     FKVIGSFACKGFDTFGPLKLLGGIGKGRPDQKDIEEAKKFVLGLEKNL"
     gene            complement(228730..229314)
                     /gene="srta"
                     /locus_tag="CA_C0204"
                     /db_xref="GeneID:1116387"
     CDS             complement(228730..229314)
                     /gene="srta"
                     /locus_tag="CA_C0204"
                     /codon_start=1
                     /transl_table=11
                     /product="sortase"
                     /protein_id="NP_346846.1"
                     /db_xref="GI:15893497"
                     /db_xref="GeneID:1116387"
                     /translation="MKKLNIIAATLISSGVILIGFTLGAKYWTYHKQNSMINAYEKKI
                     KNIKHSNNKKVKAAEIKDTIKDGTIGILKIPKIDLKVAIGEGTDLKTLKYAVGHFRNT
                     SMPGQNGNFCLAGHRSYTFGEYFNRLGEIGSGDEIDVETVNGTFKYKVYSTKVVLPSE
                     VHVLDQTKDPTMTLVTCTPIRIATHRLIIKAKRI"
     gene            complement(229451..231409)
                     /locus_tag="CA_C0205"
                     /db_xref="GeneID:1116388"
     CDS             complement(229451..231409)
                     /locus_tag="CA_C0205"
                     /codon_start=1
                     /transl_table=11
                     /product="Icc family phosphohydrolase"
                     /protein_id="NP_346847.1"
                     /db_xref="GI:15893498"
                     /db_xref="GeneID:1116388"
                     /translation="MISLKSRKKLIAIAVGVTVIMSSATALGISTFANSNNNAAISLA
                     GSSGSGDFSDIVLSPGSDPSELNFNWYSNNSNATPTVEVALKSDANDSDFPANKCSTF
                     TGKTSQGNLNFTSNKVSVSGLKPSSQYVYRLGDGSNWSSTYTFTTHDTSQYSFLFAGD
                     PQIGASGDIASDGAGWKSSLDKMTGTFSDTSFLISLGDQVNNGKELNGQSNETEYSQY
                     FAPDEFKSLPVASIAGNHETYGVGHNTHFNAPNLSNTYGAFSSAPTTGTDYYFTYGNT
                     LYLMLNSNDMNEAEHEAFIKDAISKNPNVTWKVAVLHHSVYSSADHETDTDIIQRRSD
                     LPPIFDEFGIDVVLDGHDHCYTRSYQMKGGQALKDQTVDKDGRIINPKGTLYITANSA
                     SGSKYYEMKEPNQNNYYEAKKEQLHEPTVSRVSVTSNSFKIDTYRTDTMTQTDSYTLV
                     KSSAPAPDTQSVINSINNLPDPTSISLNDDANVQNALNAYNSLTPDQKQLVSNADKLT
                     QDINKIQALKASAANSQAANDVISKINTIPNNVTLNDEGAITTARAAYNALTDPQKAL
                     VTNYSKLTDAETALAKLKAPADTNTNNTNSSTPNSSNSTSSNQTLSSLPKTGEFFDAT
                     MLLSIALICLASGAILIFVNKKKSSPTK"
     gene            231610..232803
                     /locus_tag="CA_C0206"
                     /db_xref="GeneID:1116389"
     CDS             231610..232803
                     /locus_tag="CA_C0206"
                     /codon_start=1
                     /transl_table=11
                     /product="hypothetical protein"
                     /protein_id="NP_346848.1"
                     /db_xref="GI:15893499"
                     /db_xref="GeneID:1116389"
                     /translation="MNSRFKGIRIIIFSAIAIFFLAFLYIFNITHPVKFSYENGKSNV
                     KYERARVLEVTNNNLRKSINLTNIYFGSQKVKVKVLTGEHKGDIKVVQNYLTDIHNVF
                     TRKGMVIVIEIDTVNQSKYTAIVYNYYRAPVEYAFIFIFFAALCFIGGKNGFKSIIGI
                     VSTLICIIFLFVPMIYNGYSPILACLLIVVLTTCTTLFLLDGISAKTISAAFGTILGV
                     VISIIVGIIFGGLSHLSGLNMENAETLSLISTKTDMKVQGLLLTCVIIASLGALLDLS
                     VSIASSIQEVYQSNKKLTVKQLFKSGMNIGKDLMGTMANTLILAFTGSSLNVLVVIYA
                     YNISFTQMINMDIISVEIIEGVAGSLAVVLTVPITAFICSKIIPFVDMKLLEKNEKSI
                     NKSAV"
     gene            233011..233685
                     /locus_tag="CA_C0207"
                     /db_xref="GeneID:1116390"
     CDS             233011..233685
                     /locus_tag="CA_C0207"
                     /codon_start=1
                     /transl_table=11
                     /product="hypothetical protein"
                     /protein_id="NP_346849.1"
                     /db_xref="GI:15893500"
                     /db_xref="GeneID:1116390"
                     /translation="MKRKFILGIIAVAVIAVGGYMYTNSQKSSKGVEKKVTSVKESQP
                     KKATVENKSSNSSANQNTNNNVNNNNAETASNKNSQQNANQSSANVKHEKSQEEIYMG
                     TWTIKKVITYGAAGTYGQDDINKIIGKKLMFSGDSATCFGDDLSYLNKTIKTPTYQKT
                     SMTKNDFEAGYKKVTFEKLGLSGATVTQVEAKDSNGNTGCTFFIKDDRTMILYGGGVF
                     FEMDKQ"
     gene            233917..234558
                     /locus_tag="CA_C0208"
                     /db_xref="GeneID:1116391"
     CDS             233917..234558
                     /locus_tag="CA_C0208"
                     /codon_start=1
                     /transl_table=11
                     /product="hypothetical protein"
                     /protein_id="NP_346850.1"
                     /db_xref="GI:15893501"
                     /db_xref="GeneID:1116391"
                     /translation="MKNMKKGVVMLLMLLLVSTMLMGCKPKVGPDESAKIISDFMVKG
                     DRTKISQIIKDKKELDKYDKKEKDTFVKELKDSSSSGDLQITDAQCDEVYDSVRAALK
                     KVTVTTKKVSEDKDSATVTVTTTYVDMTSVVKQAVTESVKEVMAEGLTDETQAKNEAV
                     KAYIKNVAKDMKEIKPSTKTVSNNFKFKVQSNVWVPEDEDAFETKLGEMVLGE"
     gene            234637..235332
                     /locus_tag="CA_C0209"
                     /db_xref="GeneID:1116392"
     CDS             234637..235332
                     /locus_tag="CA_C0209"
                     /codon_start=1
                     /transl_table=11
                     /product="hypothetical protein"
                     /protein_id="NP_346851.1"
                     /db_xref="GI:15893502"
                     /db_xref="GeneID:1116392"
                     /translation="MKNIRKSAVILIILLLVPINLIGCKTKIKSNTDVKTKTDSKPKV
                     SAVESAKIMADITVKDDREKSSKFSFYEKMLSNTSDMQKDVFLSAIKKGFSNYGVQIN
                     DDQWNNVYNAYKDSLKKVNITTSKVTEDDKSAIVMVKTTYIDFTSIRTQAASEAQQEV
                     KAMQLTDINQAKQKYVEVYANHLISNFNSAQPSTDTKSREFEFNKDKAFNEWTPKNTT
                     DFETELIDMAIGK"
     gene            complement(235399..236385)
                     /gene="bioB"
                     /locus_tag="CA_C0210"
                     /db_xref="GeneID:1116393"
     CDS             complement(235399..236385)
                     /gene="bioB"
                     /locus_tag="CA_C0210"
                     /codon_start=1
                     /transl_table=11
                     /product="Biotine synthase (gene bioB)"
                     /protein_id="NP_346852.1"
                     /db_xref="GI:15893503"
                     /db_xref="GeneID:1116393"
                     /translation="MKNQWNNILSIGEKVLNGEKITADEALTLSKSNGSDIFLLCSFA
                     NKLREKFNGNHVDLCSVINAKSGNCSEDCAFCAQSAHHKANVSCYPLLNEDKILEMAK
                     QREAYGARHCDIATSGLGYTGDEKDFQTILKAFKKMKENTNLKLCACLGTLTEKAMNS
                     LAAVGVERYNHNLETAKSFYKNIVSTHGYDERIKTINYAKNAKMEVCSGMIVGLGETM
                     EQRIEHALLLRDLNVDAVPVNILNPVKGTKLENAKPLSPMEIIKTFAIIRFILPDKII
                     RYAGGREKNLRSLQPLGFLSGLNGMLIGNYLTTNGQSVNDDFNMLKDLELEY"
     gene            complement(236406..236960)
                     /gene="bioY"
                     /locus_tag="CA_C0211"
                     /db_xref="GeneID:1116394"
     CDS             complement(236406..236960)
                     /gene="bioY"
                     /locus_tag="CA_C0211"
                     /codon_start=1
                     /transl_table=11
                     /product="BioY protein"
                     /protein_id="NP_346853.1"
                     /db_xref="GI:15893504"
                     /db_xref="GeneID:1116394"
                     /translation="MKFKTRDLVLIPLFTAMTIIGAFIKIPVGVVPINLQFLFTALSG
                     VLLGGALGAVSQILYVALGLIGLPVFTSGGGLSYIFTPTFGYLIGYILAAFIIGKITH
                     SRKPKFTTIFFSCILGLIAVYFIGTTYLYIILNYVAGKNVSIIASIKLGVLMFIPGDI
                     VKCIITALLGSRILPILNKTSLNN"
     gene            237127..237936
                     /locus_tag="CA_C0212"
                     /db_xref="GeneID:1116395"
     CDS             237127..237936
                     /locus_tag="CA_C0212"
                     /codon_start=1
                     /transl_table=11
                     /product="biotin-(acetyl-CoA carboxylase) ligase"
                     /protein_id="NP_346854.1"
                     /db_xref="GI:15893505"
                     /db_xref="GeneID:1116395"
                     /translation="MAGVKIRVLEILKKNSNDFVSGQRISDELGITRTAIWKNIKSLK
                     DNGYTILSLTNKGYKLVDCPDTLTYEEINEDLKTKFIGRKIVHFDSIESTNIEAKKLA
                     EQGEKEGTIVVAEEQTLGKARMGEKWYSPRGEGIWMSIILKPKISPEFAAEVTNATVE
                     AVGKALIKIEPSVEIKKPNDIFVNDKKMCGILTEIDGELNLLNYVIVGIGINVNQEQF
                     PESMKLKYTSLRICKNKVFLRKKLLCDILNNIEPMYEDLLMKIRKPSHRGS"
     gene            complement(238048..238527)
                     /locus_tag="CA_C0213"
                     /db_xref="GeneID:1116396"
     CDS             complement(238048..238527)
                     /locus_tag="CA_C0213"
                     /codon_start=1
                     /transl_table=11
                     /product="LysM domain-containing protein"
                     /protein_id="NP_346855.1"
                     /db_xref="GI:15893506"
                     /db_xref="GeneID:1116396"
                     /translation="MSKNKLRFILFLICVFIVGSGIVYYDQTKNSSQKHQASLSLQKK
                     ANKEPSTAQLSNIDNSKNKDEAAISTSENVQNVDNSTQSYEIVKTVSEDADYVYIKYR
                     LKSGDHLWSLAEHFMPTYKTLGVVTDIQQHNSFKNNNLLSVGNSIVIPAEKSVLKTK"
     gene            238705..239745
                     /locus_tag="CA_C0214"
                     /db_xref="GeneID:1116397"
     CDS             238705..239745
                     /locus_tag="CA_C0214"
                     /codon_start=1
                     /transl_table=11
                     /product="aminopeptidase"
                     /protein_id="NP_346856.1"
                     /db_xref="GI:15893507"
                     /db_xref="GeneID:1116397"
                     /translation="MDTKLLLRELCLKDAPSGAEKELYDVVNREFSEFGNVEIDELNN
                     IYINKRGKGAGKIALMAHGDEIFLMISGFEKNGFLKFKAVGIDPKVLISQEVKIHGKR
                     EVLGIIGVKPPHLMNDKEKEAAIPTSELLIDTGFSTDKLKEIVNIGDYVTIKRDFYEL
                     LNNNVACKAMDNRASITAMYVCARELNKIDHNADVVFICSCQEEVGHRGAKMSAYKTK
                     PDICIAVDVTFDGGKLGDPDRENEVGGGPVICIGPNIHAKVRKKVIGIANKYNIPYKV
                     EVEPGNTGCDAWDTQISRDGIPSLLISVPEKYMHTSVEMVNIEDIENTGKLIAKFIEE
                     LNNIEMEELLCF"
     gene            239736..240746
                     /locus_tag="CA_C0215"
                     /db_xref="GeneID:1116398"
     CDS             239736..240746
                     /locus_tag="CA_C0215"
                     /codon_start=1
                     /transl_table=11
                     /product="aminopeptidase"
                     /protein_id="NP_346857.1"
                     /db_xref="GI:15893508"
                     /db_xref="GeneID:1116398"
                     /translation="MLLDKLCNAAGPSSFEGDVRAIIKKEIKAFVDEIKVDRMGNIIA
                     HKKGSGKKIMLDAHMDEVGFIITSINEDGTIKFASIGGINGKIIPSKVVYIGENKIPG
                     VIGIKPIHLQSAEERKGSASYDNCFIDIGSKSKEETKKYVSLGDYAVFSTEYGEFGEG
                     FIKAKALDDRVGCAVLIELLKENYECDLYAVFNVQEEVGERGAYVSAFQVRPDIGIAL
                     EGTVCADMPNVPEYLRATELGKGPAISIMDKSSIYNEEITLELIKIAKENNLAHQMRK
                     STSGGNDAGAIASTGEGAKVAAVSVPCRYIHSSVSVASLKDIENTIELLKKYLLSFKG
                     GK"
     gene            240748..241689
                     /locus_tag="CA_C0216"
                     /db_xref="GeneID:1116399"
     CDS             240748..241689
                     /locus_tag="CA_C0216"
                     /codon_start=1
                     /transl_table=11
                     /product="aminopeptidase"
                     /protein_id="NP_346858.1"
                     /db_xref="GI:15893509"
                     /db_xref="GeneID:1116399"
                     /translation="MDMLLKKILGTFGVSGREKEISEVIKEELNKYPCEVREDKLGNI
                     IVKLGSGREKIMLSTNMDKKGVITYHIEEDGKVRIDAIGDIKADDIIGKTVVFRSGIE
                     GKIESEKKENNEFRDIYVNVNMGKREAVLKYISEGEAAEFGGNTFADKENVVGPYLSN
                     RAGCYAFLKVIKEIKSIDKEVYFVFSTQGNLNGRGARAAAFEIEPDMCISVNTEKEGE
                     VKLSEGPILVLMEKGLITNYHVKEQIISSAEKAQIKLQRCVSSESSDGSVVHKEVGGI
                     KTGTIALPCKNKNETNETISLNDVDDLVKLLQYIVKK"
     gene            241802..242629
                     /gene="pheA"
                     /locus_tag="CA_C0217"
                     /db_xref="GeneID:1116400"
     CDS             241802..242629
                     /gene="pheA"
                     /locus_tag="CA_C0217"
                     /codon_start=1
                     /transl_table=11
                     /product="prephenate dehydratase PheA"
                     /protein_id="NP_346859.1"
                     /db_xref="GI:15893510"
                     /db_xref="GeneID:1116400"
                     /translation="MKKAAVLGPKGTFSEFAVKEYKNKIDNNIEMIFCSTISKVVKAA
                     EEECDIAIIPIENTLDGFVQVTLDLLSKTNLNIIYELVLPIQFAFAANSKMEEVQRVY
                     AQFKTQGQCCEFLEKHDEFKIITTESNGQSLKKLKEGVLGEGAIVPAYAVKGTNKFKC
                     NINNVTDSEGNETRFIVLSKEKVQYEGKGYYKTGIIISDANADKPGTLWRVLNEFSVR
                     DINLTSIISRPTKKGLGQYYFFIEVDGCYFKDNRLNEAVEAIKHHSVVKVVGTYYKI"
     gene            complement(242695..243534)
                     /locus_tag="CA_C0218"
                     /note="possible gene fragment 'Membrane protein TerC,
                     possibly involved in tellurium resistance'"
                     /db_xref="GeneID:1116401"
     gene            complement(243639..244238)
                     /locus_tag="CA_C0219"
                     /db_xref="GeneID:1116402"
     CDS             complement(243639..244238)
                     /locus_tag="CA_C0219"
                     /codon_start=1
                     /transl_table=11
                     /product="uracyl DNA glycosylase"
                     /protein_id="NP_346860.1"
                     /db_xref="GI:15893511"
                     /db_xref="GeneID:1116402"
                     /translation="MNNLQFLKNKIETIANNYKEEATGGFITGDGPIPCDIMFVGEAP
                     GKSEVESGKPFVGVAGKNFEKYLNSIGVERSNVRITNTCFFRPIKIKTSKNGKTTISN
                     RPPKTSEINLFREILDEEISIVKPKIIITLGNVPLKRLTNFKAIGECHGTPVHSDDFS
                     CTIFPMYHPSSLTYNQNDEFRKMYEEDWIKLKSVLKKTL"
     gene            244363..245214
                     /locus_tag="CA_C0220"
                     /db_xref="GeneID:1116403"
     CDS             244363..245214
                     /locus_tag="CA_C0220"
                     /codon_start=1
                     /transl_table=11
                     /product="hypothetical protein"
                     /protein_id="NP_346861.1"
                     /db_xref="GI:15893512"
                     /db_xref="GeneID:1116403"
                     /translation="MKKMVLISLAAASLITLSACTAKSNNSSTSSSNSASNKTKASSK
                     NTSSSSGNSKLKSEGTSTNTNTTSNGDYVISDVSSWNHPVKNIFGREAIKINKVVLQN
                     NKTYPVFYVTLSKELNAENKAYYTKLMKEIALANGYWDYEVIDSSKGADIKVKCKNKN
                     AIESITYNKDSNYFTVSSAQVLSKEQELVNYLTSNVSEVKSFVDVHANNTTSKASIYV
                     ERYPDETSTNTYEKSYYIIYVGEAFSDHTVNTYRFAINKDTNEILYYDTANDKYETLA
                     EWRSSKK"
     gene            245339..246472
                     /locus_tag="CA_C0221"
                     /db_xref="GeneID:1116404"
     CDS             245339..246472
                     /locus_tag="CA_C0221"
                     /codon_start=1
                     /transl_table=11
                     /product="aspartate aminotransferase"
                     /protein_id="NP_346862.1"
                     /db_xref="GI:15893513"
                     /db_xref="GeneID:1116404"
                     /translation="MKVPIIMTPGPTSVRENVRLSRAEKTTNPDLDMDFYDFYKKTTE
                     KIGKFLKTKNEVRILSGEGILGLEAACASLTEKGDRVLVIENGIFGEGFADFVKMYGG
                     EPFFFRGNKKCSINIEELERFLDSDSEFKYATVVHCDTPSGMLNNVGAICKLLKKKGI
                     MTVVDSVSAMGGEELKVDEWDIDIVIGGSQKCISAPPGLTIVSISDDAFSAMKNRKTP
                     IASFYCNLLVWEDYYNKKWFPYTPPISDIVALRKAVENILEEKDIIARHDKIASATRA
                     AVVLGGLEIYIEDGFSNTVTVIKVPHGMNDDKILSYMKENYNVMIAGAFDYLKGKVLR
                     IGHMGENAYVDKVSYTLFALQRTLEHYGFEFKRDMVKVFLEKV"
     gene            246601..247353
                     /gene="exoA"
                     /locus_tag="CA_C0222"
                     /db_xref="GeneID:1116405"
     CDS             246601..247353
                     /gene="exoA"
                     /locus_tag="CA_C0222"
                     /codon_start=1
                     /transl_table=11
                     /product="exodeoxyribonuclease (exoA)"
                     /protein_id="NP_346863.1"
                     /db_xref="GI:15893514"
                     /db_xref="GeneID:1116405"
                     /translation="MKLISWNVNGLRACITKGFLDYFKEVDADVFCLQETKIQEGQVE
                     LELPGYYDFWNYAEKKGYSGTAIFTKKKPISYSYGINEEKHDKEGRVITLEFEDFYMV
                     TVYTPNSKEKLARLEYRMEWEDSFRNYLKALDEKKPVIVCGDMNVAHTEIDLKNPKTN
                     TKNAGFSPEERSKFTELLEAGFIDTYRYFYPDKEGIYSWWSYRFKAREKNAGWRIDYF
                     CTSERLKDKLVSADIHTEVMGSDHCPVELVIK"
     gene            247840..248961
                     /locus_tag="CA_C0223"
                     /db_xref="GeneID:1116406"
     CDS             247840..248961
                     /locus_tag="CA_C0223"
                     /codon_start=1
                     /transl_table=11
                     /product="N-6 adenine-specific DNA methylase"
                     /protein_id="NP_346864.1"
                     /db_xref="GI:15893515"
                     /db_xref="GeneID:1116406"
                     /translation="MDFTLIATSTFGLESVVAKELKELGYDDLKIENGRVTFEGDEMD
                     IVTCNLWLRTADRILIKMAEFNAESFEELFQGTLKVEWENIMPQDAYMHVTGKSIKSK
                     LHSVPDCQGIVKKAVVEAMKRKYNLERFTEYGAEYKIEVGILKDVVTLTLDTSGEGLH
                     KRGYRENSGGAPIKETLAAAMVLLSDWNPDIELADPMCGSGTIAIEAALIGKNIAPGL
                     KRRFVSEEWDIIPKDLWSDLRKHARNSINDKEFNILCSDIDGWVIKTARANAKKAGVD
                     KYISFQKLPMQDFSSKRKGGFIITNPPYGERLGEVKEVEKLYKDMGRVFKALDKWSYF
                     IITAHEKFEDCFGRKSNKNRKLYNGKLKCYYYQYFGDRK"
     gene            248979..249650
                     /locus_tag="CA_C0224"
                     /db_xref="GeneID:1116407"
     CDS             248979..249650
                     /locus_tag="CA_C0224"
                     /codon_start=1
                     /transl_table=11
                     /product="response regulator"
                     /protein_id="NP_346865.1"
                     /db_xref="GI:15893516"
                     /db_xref="GeneID:1116407"
                     /translation="MYRIMIIEDEEKIRNIIKKSLEKWSFEAHAVEDFNDIFEQFVKV
                     KPNLVLMDINLPVCDGFYWCSKIRNISKVPVIFLSSRSSNMDVVMAVNMGGDDYITKP
                     FSIEILMAKINAILRRTYSYSETEMDTIEFKDVIISLKNNTVYYNENSIELTKNEFKI
                     IYVLMKNHDSIVSREKIMQELWQDESFIDDNTLTVNINRLRKKLKEIGVDFIKTIKGQ
                     GYVIK"
     gene            249647..250666
                     /locus_tag="CA_C0225"
                     /db_xref="GeneID:1116408"
     CDS             249647..250666
                     /locus_tag="CA_C0225"
                     /codon_start=1
                     /transl_table=11
                     /product="sensory transduction histidine kinase"
                     /protein_id="NP_346866.1"
                     /db_xref="GI:15893517"
                     /db_xref="GeneID:1116408"
                     /translation="MSFIRYLKDNFRFILLYVLLGAFVSAFTYLDEKNRMLSSNIGYM
                     IFVMFFILLIFLCVDYSIKNKHIKKLIANGEIKDKTPILPEPLEYKDEVYISIIEDLY
                     KDYNERIVSLEKEFEDNNEFMTAWIHEIKTPIATAKLLLESGEIDSQLFMEEIEKIDD
                     YVEKVLYYSRSDNFSKDYIISEVNISKLIKECIKSHSKIFIKKHIKLKLEIDERFNVE
                     TDKKWFLFILNQIISNALKYTNDMGNIIIKAFEDDNEKVVIIEDNGIGIKKEDLDRIF
                     SKSFTGYNGRKENSKATGMGLYLSNKLAEKLGHNITIESKYNEGTKLYIHFPKWCDYY
                     DVTKM"
     gene            250769..251539
                     /locus_tag="CA_C0226"
                     /db_xref="GeneID:1116409"
     CDS             250769..251539
                     /locus_tag="CA_C0226"
                     /codon_start=1
                     /transl_table=11
                     /product="ABC transporter ATP-binding protein"
                     /protein_id="NP_346867.1"
                     /db_xref="GI:15893518"
                     /db_xref="GeneID:1116409"
                     /translation="MEVLRIENLRKVYGSKFGGVKYTALKDINLKVNKGEFVGIMGPS
                     GSGKTTFLNVISTIDKPTAGNVIIDGKDIVKLREPGLSKFRREKLGFIFQDFNLLDNM
                     TIKENIVLPLALAKTPYNVIQKRLEDISKKLGINEILNKHTYEVSGGQKQRAAAARAI
                     ITEPSLILADEPTGALDSKSSKELLNSLGYLNEKNEATILMVTHDAFAASYCKRVIFI
                     KDGKLFNEIYKGDRDRKGFYESILKVLSVIGGEANDIM"
     gene            251526..253430
                     /locus_tag="CA_C0227"
                     /db_xref="GeneID:1116410"
     CDS             251526..253430
                     /locus_tag="CA_C0227"
                     /codon_start=1
                     /transl_table=11
                     /product="permease"
                     /protein_id="NP_346868.1"
                     /db_xref="GI:15893519"
                     /db_xref="GeneID:1116410"
                     /translation="MTLCKMALRNVKSNFRNFWAYFLSTSFSVFVIYIFIAIAYNKNV
                     QDSLGTMKSVKIIFNMGTVLIIIFSTFFIWYSNSFLTKARKKEFATYMLLGMSKEQVA
                     WLNFIENFIIMIVAFLTGIIFGVVFNKVFVMLLFALMRTAGRAVFQFSFKAFEISSIV
                     FLVIFLIISLQSYLIICKSKLIDMFNAAKKIEKGLKISFITLVMSIIAVICIGYGYYI
                     AIKKLGYKISLAPEAVLLISVGTILFFSAIIAVAIDLMKKNHRYIFKGPRLITVSQIH
                     QRYRGNVGSLSVITITTTIALCALLFCFGGFSKAIENARNLSPLSVEYINGNSNVDNA
                     FNNIVEKHKEVNIDHKVNMKFIVVSARLPFYNQDSNTFVINQSEFNKIRSYENFDGKV
                     NLKDNECFYYQIQVFNGNPKDVIDKKAKFKFGSMDYSLRVKDTDDKCFISLDHSKNTI
                     VVSDKVYNRMKKEGNNESFFNITGYKLKNDFKADKFVDELQEKMPKENSLTTFYEHYT
                     SGMKLMGIMGFIGLFIGILFIMATGSIIYFKMYMESREDRKNFITLRKVGVSNNEITK
                     SIAKELLVLFGAPFALATLNCYAASFSISKILDLKIIKTYIVIELAYLLIYSIYYFLT
                     LKTYIRNIKE"
     gene            complement(253558..253860)
                     /locus_tag="CA_C0228"
                     /db_xref="GeneID:1116411"
     CDS             complement(253558..253860)
                     /locus_tag="CA_C0228"
                     /codon_start=1
                     /transl_table=11
                     /product="hypothetical protein"
                     /protein_id="NP_346869.1"
                     /db_xref="GI:15893520"
                     /db_xref="GeneID:1116411"
                     /translation="MKKKKIKVEEQAKLLLNEFKDIYEPKNKIIDEVILKGQNELNKD
                     QIPQVVLKHVVSGIYQVVFIEKVTVGDKAYKILTQMDKLSRSNGYLPFGTLFNIRF"
     gene            254688..256197
                     /locus_tag="CA_Cr013"
                     /db_xref="GeneID:3135203"
     rRNA            254688..256197
                     /locus_tag="CA_Cr013"
                     /product="16Se ribosomal RNA"
                     /db_xref="GeneID:3135203"
     gene            256376..259281
                     /locus_tag="CA_Cr014"
                     /db_xref="GeneID:3135166"
     rRNA            256376..259281
                     /locus_tag="CA_Cr014"
                     /product="23Se ribosomal RNA"
                     /db_xref="GeneID:3135166"
     gene            259355..259471
                     /locus_tag="CA_Cr015"
                     /db_xref="GeneID:3135251"
     rRNA            259355..259471
                     /locus_tag="CA_Cr015"
                     /product="5Se ribosomal RNA"
                     /db_xref="GeneID:3135251"
     gene            259479..259551
                     /locus_tag="CA_Ct010"
                     /db_xref="GeneID:3135206"
     tRNA            259479..259551
                     /locus_tag="CA_Ct010"
                     /product="tRNA-Phe"
                     /db_xref="GeneID:3135206"
     gene            259647..261074
                     /locus_tag="CA_C0229"
                     /db_xref="GeneID:1116412"
     CDS             259647..261074
                     /locus_tag="CA_C0229"
                     /codon_start=1
                     /transl_table=11
                     /product="Zn-dependent protease TldD"
                     /protein_id="NP_346870.1"
                     /db_xref="GI:15893521"
                     /db_xref="GeneID:1116412"
                     /translation="MKVKMSEFLIEKKQIIKRLIQILTKDFKYVSVLGTDSHGKRYIV
                     QKTGVEISDSFWNERGFVVRVYNGTGYSEYSFNELDENNIDALAQNIKNRVNAQIETL
                     DKKFKITKYNVINENKIEDSFLGEVKILPEGCSSQYIIERLNKIKDKALNISNLIIDA
                     KAIFHQVHVSKIFISNNKDLYQSYVWSEGYVNVLSRKGNITRSNYSSSSGLNGPELLD
                     EMDTKVENTVDIAIKLLDAEAVKPGEYDVICSPEVSGIIAHEAFGHGVEMDMFVKNRA
                     KAVEYIDKPVASELVTMRDGARSAKHVSSYLFDDEGVMGTDTVIIQDGILKTGLSDTL
                     SAMRLGTKPTGNGKRFSFERKTYARMTNTFFVEGKDKVEDMFASIKKGYLLDCPYSGM
                     EDPKNWGIQCMLNYGLEIKDGKLTGKIVSPVVLTGYVPDLLKSISMVSDKIELAGSGA
                     CGKGYKEFAKVSDGGPYIKAKVRLG"
     gene            261074..262372
                     /locus_tag="CA_C0230"
                     /db_xref="GeneID:1116413"
     CDS             261074..262372
                     /locus_tag="CA_C0230"
                     /codon_start=1
                     /transl_table=11
                     /product="hypothetical protein"
                     /protein_id="NP_346871.1"
                     /db_xref="GI:15893522"
                     /db_xref="GeneID:1116413"
                     /translation="MINKIKNILESKNIDEYKIIEERISSEEAFFVKSDIDMTRSKDV
                     HHFKVTVYKNFEQDKAKYTGSSSFNIDPTMKIDEIDKTIEDGIFAAGFVKNEYYSIPK
                     IKIEKIENVKSKFSEETLSYWMPKLAEALYKNDNEKNGGINSAEIFLNKNYKRIVTSY
                     GVDASYESYEGMIEFVTTWKEKDEEIELYKMLTFSDYDPKTISEAVNEMLFLAKQRAI
                     AKNTVKSGRYKVILSGNPVKEVLSYYVDKTSAANIYNKISTLKVGDSIQGDKVKGDLI
                     NLTLDPRVENSIYSAPIDNDGLPLSRIDIIKDGKLEIYHGDLRHSYYLKNKATGNIKN
                     FVVNGGSKTIDDMKEEPYLELVTFSDFQMNSTTGDFGGEIRLGWYYDGEKTIPITGGS
                     LSANISDIDDNIFLSKEIQKESGFVGPKAIEMSNVVIAGE"
     gene            262568..263332
                     /locus_tag="CA_C0231"
                     /db_xref="GeneID:1116414"
     CDS             262568..263332
                     /locus_tag="CA_C0231"
                     /codon_start=1
                     /transl_table=11
                     /product="transcripcional regulator of sugar metabolism"
                     /protein_id="NP_346872.1"
                     /db_xref="GI:15893523"
                     /db_xref="GeneID:1116414"
                     /translation="MFAEERQKEIKAILDREGSIKVNELSVHFDVSEATIRRDLKEME
                     DRRILKRTHGGAVPIDITNFEASFVDKKDEGQVEKLAIGKYAANMIKNGDTIILDSGT
                     TTLEIAKNIDAEDITVITNSIDIASELLNRKDKKIELIVAGGILRPNTRAMVGNLCES
                     VFKNFRVDKAFIGANGITSIEGITTPNFTEAQAKKAMINAANKVIVVADSSKFENICF
                     SMICKAEYATAIVTSGELSEEDIKDFKDLGVQIIVA"
     gene            263347..264276
                     /gene="fruB"
                     /locus_tag="CA_C0232"
                     /db_xref="GeneID:1116415"
     CDS             263347..264276
                     /gene="fruB"
                     /locus_tag="CA_C0232"
                     /codon_start=1
                     /transl_table=11
                     /product="1-phosphofructokinase"
                     /protein_id="NP_346873.1"
                     /db_xref="GI:15893524"
                     /db_xref="GeneID:1116415"
                     /translation="MVITVTLNPAMDKTLNIDNFNVGVVNRVSNIRYDIGGKGINVSK
                     VLKNFNIESKCTGFIGGMWEKDFREELDKRGIKNEFITVSGNTRTNTKIVDDLNKVYT
                     DINEAGPSISSKELEMFMNKFKDMCNKDDIVVLSGGVAPGIPKNIYGTLTKIAKEEGS
                     FVILDAEGELLSEGIKENPYIIKPNDMEFELLLNKKFKNNTDIIDGAKEVIGLGVSNV
                     LISLGSKGALFVNKDKSYYAKGLVVPVKSTVGAGDSMVAAFVYGIINSLNEKEILRFS
                     IACGAASVSTEGTEACSLEDVKELLKSVVIEEV"
     gene            264281..264724
                     /locus_tag="CA_C0233"
                     /db_xref="GeneID:1116416"
     CDS             264281..264724
                     /locus_tag="CA_C0233"
                     /codon_start=1
                     /transl_table=11
                     /product="PTS system transporter subunit IIA"
                     /protein_id="NP_346874.1"
                     /db_xref="GI:15893525"
                     /db_xref="GeneID:1116416"
                     /translation="MSTKDMFSKERVTFNLKAKTKEEAINELIEILYNDGKVTDKEEL
                     KRAVLKREEEFSTGIGMGIAIPHGKCSAVKEAAITFGLSKEGIDYQSMDDKPAHLFFL
                     IAVPEESSDIHLKALSEISRKLMHTEVREKIKNAQSFEEFITVFE"
     gene            264791..266167
                     /locus_tag="CA_C0234"
                     /db_xref="GeneID:1116417"
     CDS             264791..266167
                     /locus_tag="CA_C0234"
                     /codon_start=1
                     /transl_table=11
                     /product="PTS system fructoso-specific transporter subunit
                     IIBC"
                     /protein_id="NP_346875.1"
                     /db_xref="GI:15893526"
                     /db_xref="GeneID:1116417"
                     /translation="MKKLVAITSCPTGIAHTYMAAEALQMAAEEMGHKIKVETQGSVG
                     AENVITTSDVNDADAVIIAADTNVDKSRFAGKVLIEVPVKDAIKDPKGLINTALSSNK
                     IYGNSNEKSKVEEKREDKGRASGVYKHLMTGVSFMIPFVVAGGILIALGFAIGGIYVF
                     KTPGTIGETIFSTGKQAFALMLPVLAGYISFSIADRPGLVPGFVGGALASTIGAGFIG
                     ALLAGFIAGYFVVLLKKYIKLPKALDSLMPVLIIPVLSTLFIALVMMFILGDPVKAIN
                     NGLTGFLKGLSGANAAVLGIVLGCMMAFDMGGPFNKAAYVFATGTITTTGTTIMAATM
                     AAGMVPPLAIALATVIGKKKFNEQEREAGKAAWALGLSFITEGAIPFAAADPLRVIPS
                     MMAGSAVTGALSMIFGSRLAVPHGGVWVLFIPHVVTNLGGYIISILVGMVVSALLLVA
                     LKKDIVRK"
     gene            complement(266320..266958)
                     /locus_tag="CA_C0235"
                     /db_xref="GeneID:1116418"
     CDS             complement(266320..266958)
                     /locus_tag="CA_C0235"
                     /codon_start=1
                     /transl_table=11
                     /product="chloramphenicol acetyltransferase"
                     /protein_id="NP_346876.1"
                     /db_xref="GI:15893527"
                     /db_xref="GeneID:1116418"
                     /translation="MKYIDMSNWKRRDHFNYFRNLDYPHFNICANLDITNFYNYIKEN
                     KLPFFISVLYASTKTANGIQEFRLRIREDKLIEHEIVHPSFTIMTEGEVFNFCDAKFI
                     ENYTDFKDNTLKEIEKAKLNTCLKNDKKRDDLLYTTSIPWISFTSISHPINTNTTDSI
                     PRIAWGKFFNENGKVKLPFSVQAHHAVVDGVHAGHFFNIIQEMFNNPTKYFF"
     gene            267124..268056
                     /locus_tag="CA_C0236"
                     /db_xref="GeneID:1116419"
     CDS             267124..268056
                     /locus_tag="CA_C0236"
                     /codon_start=1
                     /transl_table=11
                     /product="ABC-type multidrug transport system, ATP-ase
                     component"
                     /protein_id="NP_346877.1"
                     /db_xref="GI:15893528"
                     /db_xref="GeneID:1116419"
                     /translation="MLLEIKNLVKRYGDFLAVDNVNLSIEEGEILGLLGPNGAGKTTI
                     IDCIIGLNKIDSGSIRIFGMDFLKNEMAIKKSIGIVTQTISVYDDLNVYDNVMYFGGM
                     YGLRGKKLKEYAREALNFVGIWDNARKFPKQLSGGMLRRLNIACGIVHKPKLIIMDEP
                     TAGIDPKSRSNLLESIKELNKNGATIIYTSHYMEEIERICSSIAIINEGRIIAKGDKE
                     ELKSLAAKEEKIKIKPSALNYTIVDEIKKIYGVKECSINADYIDIVSDKNSKNIAKII
                     DMIVGSGLEVLDVIIDRPSIETVFLALTGRNLDN"
     gene            268076..269140
                     /locus_tag="CA_C0237"
                     /db_xref="GeneID:1116420"
     CDS             268076..269140
                     /locus_tag="CA_C0237"
                     /codon_start=1
                     /transl_table=11
                     /product="ABC transporter permease"
                     /protein_id="NP_346878.1"
                     /db_xref="GI:15893529"
                     /db_xref="GeneID:1116420"
                     /translation="MRILHIAYYIFKKEFKSSIVMMIIFPIALIAILGNSLKSDFSGG
                     ISYQENIEVYADNKGSYQEIDNFIKGSEAFRNKINIIKANSNKKAILDLENKKYDAYI
                     HVDDKNMLKLHVKADKIDSFDYSIIKNFVYSCAEDLSSKGYKNGNENTVSTINFSNQS
                     FSYYSVTMLVMIILYGTIYGINAISTDRNKNIRERIGSLPIKQSNMVLGKMMGLVLVI
                     ILDASIVFLFSKFAYGIDQGNNYIAILAVIFLYSFFAIGLGMCIELIISSKEVSKYIV
                     EILIPIFTILSGGYVSRRILGDKLTEFSMFSPSYAAQNIIFNAIYALNIGTKMFYIEL
                     IILDLILGTLVLILARRRLT"
     gene            269137..270201
                     /locus_tag="CA_C0238"
                     /db_xref="GeneID:1116421"
     CDS             269137..270201
                     /locus_tag="CA_C0238"
                     /codon_start=1
                     /transl_table=11
                     /product="ABC transporter permease"
                     /protein_id="NP_346879.1"
                     /db_xref="GI:15893530"
                     /db_xref="GeneID:1116421"
                     /translation="MNIILFGIKRLMNKKRMVIFVYLLPLIFSIFVMNISTSKIKVGF
                     VDDDKTKLTKIIRNKLEDNYDLVCVKSDESKIAIANNSVTTVIAIEKGFTKNIFYGKD
                     IKLKLYTDKKSEYHKIVNQNISILIQNARRIYSISNKNVNIFYKNISKPIYKTQISNS
                     TGKMKQQGTISIMFNFLVMFLLLNSCIFSRSVINDDRRIFAAPISVRSYVLQNLSLLV
                     LVDIIQVLLVFVEITILYGSIIFQYFLPLLLLFLSASIMSVTFAMLLNGVLNKTWQTS
                     FSIIPMCMLGGCFWGIDNMPKEFRFAAQFVPTKWVVDGINNILIYNNYKVLNMDILII
                     LLFAIAFLFTGTITKKDVIK"
     gene            270212..271318
                     /locus_tag="CA_C0239"
                     /db_xref="GeneID:1116422"
     CDS             270212..271318
                     /locus_tag="CA_C0239"
                     /codon_start=1
                     /transl_table=11
                     /product="histidine kinase-like ATPase"
                     /protein_id="NP_346880.1"
                     /db_xref="GI:15893531"
                     /db_xref="GeneID:1116422"
                     /translation="MNNKFLIILKTIFFLYVLIQLCTNGVGGGIIVIIFLTNVILFVL
                     KERFLKLRYGAVVELISVIISGLFNSYFVFLLPGVIFDLVYDEFYLGIALALIGIIYF
                     REYSNLNFSVFCLISGMLAYCLINMRKREELYRKTFDDERRLVYELENAKTRLMNSSL
                     EVAHMAEIKERNRIARDIHDNVGHSIAGTYMQLQVALKLYDKDSEKSKKILKESTERI
                     SEALTLIRNTVHNIVPKEKVGIEYIKNIINNFKFCSVDFSYTGSEELVSAINMQIIAL
                     NVKEALTNALKYSAATKVIVNIDINDKYIRLYIKDNGVGCSKMKEGLGISGMRERIRS
                     VGGSISTSGENGFLIVCIIPINNGGGKIFEGINS"
     gene            271299..271925
                     /locus_tag="CA_C0240"
                     /db_xref="GeneID:1116423"
     CDS             271299..271925
                     /locus_tag="CA_C0240"
                     /codon_start=1
                     /transl_table=11
                     /product="response regulator"
                     /protein_id="NP_346881.1"
                     /db_xref="GI:15893532"
                     /db_xref="GeneID:1116423"
                     /translation="MKVLIVDDDALIRESLSILLDLEDEIEIIGTCANGQEAFDFCKN
                     NRPDIVLMDIRMPIMDGVLGTKVIKESFKDIKVVILTTFKDDEYIKEALKNGAEGYIL
                     KNQSSDSIIDSLKAVVNGNMVFEQNVAKTISNFIKEDKSNNGLEQYNLTEREMEVLRN
                     IGDGLSNKEIASKLYLSEGTVRNYITSLLEKLELRDRTQLAIFYLKNS"
     gene            272101..273033
                     /locus_tag="CA_C0241"
                     /db_xref="GeneID:1116424"
     CDS             272101..273033
                     /locus_tag="CA_C0241"
                     /codon_start=1
                     /transl_table=11
                     /product="ABC-type multidrug transport system, ATP-ase
                     compoment"
                     /protein_id="NP_346882.1"
                     /db_xref="GI:15893533"
                     /db_xref="GeneID:1116424"
                     /translation="MILEIKNLKKTYKEFTAVDSLNLKIEDGEIYGLLGPNGAGKSTT
                     INTITGLTKVDSGEIKIFGKRFNGSDTNIKRNIGVVPQDIAVFSELSAYENVAFFGKL
                     NGLRGAVLKERVKEALDFTGLWDRRKSKPGQYSGGMQRRLNIACAIVHRPKLIIMDEP
                     TVGIDPQSRNHILDSVKKLNEMGSTIIYTSHYMEEIETLCSKITIIDHGKEIATGTKE
                     QLKEMISNEEKVELELSEVTDDLVEAVEGIKNVKKCRRNENMLVIVSDKNSENISTIT
                     AKIAEFKSKIISINVEKPSLEGVFLTLTGRKLRD"
     gene            273045..274181
                     /locus_tag="CA_C0242"
                     /db_xref="GeneID:1116425"
     CDS             273045..274181
                     /locus_tag="CA_C0242"
                     /codon_start=1
                     /transl_table=11
                     /product="permease"
                     /protein_id="NP_346883.1"
                     /db_xref="GI:15893534"
                     /db_xref="GeneID:1116425"
                     /translation="MNVFYIAINTIKSNISDKKTLIMMLLMPIVIILILGNALKSVDN
                     FSVTNLGKTTVYYYNADNKEISKNFDEFLKNKSIKDILNVKKVSSYKKGKELVDKGEG
                     NSLIYINSNYSDNIEANKKGRIEIYESKSSTTRNQIIKSLIDSFNDGANTVEVSSQIS
                     RMRTSYVEKNNISKKYLSVNGKSPRAIDYYSVTMLMMILLYGANYGSAELENLFFDRV
                     GKRIKTTATKTYQHLLGVVLGVIFTLILQAVVLVLFTKYVYGANWGGHPILVLGIVSS
                     FAILAASIGFLFMIITGDDKRASMLISVTAPIFTFVSGGYVKVPFSDGSIIKYVPNNL
                     AQSGLFNMIYKGVTSTAENSIIILLGMSIVLLAIASIVGRRRVA"
     gene            274178..275290
                     /locus_tag="CA_C0243"
                     /db_xref="GeneID:1116426"
     CDS             274178..275290
                     /locus_tag="CA_C0243"
                     /codon_start=1
                     /transl_table=11
                     /product="permease"
                     /protein_id="NP_346884.1"
                     /db_xref="GI:15893535"
                     /db_xref="GeneID:1116426"
                     /translation="MTIFFNNIKRIFRKKANIIVMFLFPILFISIISSISSGGSGFTV
                     GVVDNDNTKLTSMIKERIKANGTIKIVNKKDISDYIIDKKIDMAIVIPKGLTKNIIGN
                     SKGENIEIYGIKGTSNDSSMEYYVNSFVNAAQNIAKAAKGDKTKFYNGVKNYQKGNFV
                     SETKYTNGEREKQKTSTTSIGFLIASIIYLSTMITTLILVDKKDGVYNRMFASGVNRF
                     RYIVGSMFSFVAVNLIQIAGVFLVMKYVVKIDLGPSPIKLYLVLVVFGIACVSLGVLI
                     SNRCKDLKQANSMTVLISTPVAMLGGCYWPKEVMGSTLQRIGDFVPSTWAMNAVDKII
                     NGGSLSSIYKEVGILCIFIVVFLVLAMVKKVDVANN"
     gene            275470..276627
                     /locus_tag="CA_C0244"
                     /db_xref="GeneID:1116427"
     CDS             275470..276627
                     /locus_tag="CA_C0244"
                     /codon_start=1
                     /transl_table=11
                     /product="permease"
                     /protein_id="NP_346885.1"
                     /db_xref="GI:15893536"
                     /db_xref="GeneID:1116427"
                     /translation="MLEFRIASKFLRSSKGQTILIILGIAIGVSVQVFIGTLIQGLQK
                     SLVDKTIGSSPQITVTSEDNDGSIDRWEDKIKSIKNSNSKVENVSASTDFSAFIDKNN
                     KTYPVLIRGFEFANADKIYKIKDNIKIGREPKDENEVLIGIDLKKDASLKVGDKITIF
                     TPKGVQKEVKITGVYDLKSSSINDKWILTTLKTSQDMFNYGDKVTAIEMQVKDVFNAD
                     VISKDVKSSLNLNDVKISNWKDSNASLLSGLSGQSASSIMIQVFVLVSVVLGITSVLA
                     ITVMQKSKQIGILKAMGIKDSAASRIFLFEGLILGIFGAVIGVALGLGWTYSFTKFAV
                     NPDGTPVVPLYLDYKFIVFSVVIAIASACIAAIIPARKSSKLNPIEVIKNG"
     gene            276620..277336
                     /locus_tag="CA_C0245"
                     /db_xref="GeneID:1116428"
     CDS             276620..277336
                     /locus_tag="CA_C0245"
                     /codon_start=1
                     /transl_table=11
                     /product="ABC transporter ATP-binding protein"
                     /protein_id="NP_346886.1"
                     /db_xref="GI:15893537"
                     /db_xref="GeneID:1116428"
                     /translation="MANIVELKNVSKTYGKIIKTTVLHDVNLGFEEHSFNSIIGASGS
                     GKSTILNIMGTLDKPSTGEVYIKGKRTDTMNKNSLAELRNKTIGFIFQFHYLLPEFTV
                     LENVLMPYLIGKARPNEKVIKRAEELLYLVGIEKVKDNLATNLSGGQQQRTAIARALL
                     NNPDIVLADEPTGNLDSKSTESVYKLLREINKEYNTTFVIITHDNRIAEKTDRIININ
                     DGKVCGEFTPDSYKKSIFVV"
     gene            277377..277739
                     /locus_tag="CA_C0246"
                     /db_xref="GeneID:1116429"
     CDS             277377..277739
                     /locus_tag="CA_C0246"
                     /codon_start=1
                     /transl_table=11
                     /product="permease"
                     /protein_id="NP_346887.1"
                     /db_xref="GI:15893538"
                     /db_xref="GeneID:1116429"
                     /translation="MSEFIIYAVIGIVAGVLSGLFGIGGGVVIIPALVMFAGFSQIKA
                     QGTSLIAMLPPVGIFAFMQYYKKGNTDIYAGIVICIAMVIAARFGGQLANILPVSVLK
                     KAFGVFIILVGIKTIFGK"
     gene            277729..278043
                     /locus_tag="CA_C0247"
                     /db_xref="GeneID:1116430"
     CDS             277729..278043
                     /locus_tag="CA_C0247"
                     /codon_start=1
                     /transl_table=11
                     /product="permease"
                     /protein_id="NP_346888.1"
                     /db_xref="GI:15893539"
                     /db_xref="GeneID:1116430"
                     /translation="MENRLKIPKVVASKSESQYIPKNMLWLSATKIATNEDFRYLEGT
                     GNCEGDSYYYDLITIYYLNKNFAMPVPVLAEILDIEEKNIKECFSSYLNRYEEEDNEN
                     YI"
     gene            278145..278414
                     /locus_tag="CA_C0248"
                     /db_xref="GeneID:1116431"
     CDS             278145..278414
                     /locus_tag="CA_C0248"
                     /codon_start=1
                     /transl_table=11
                     /product="transposon related protein"
                     /protein_id="NP_346889.1"
                     /db_xref="GI:15893540"
                     /db_xref="GeneID:1116431"
                     /translation="MPFSNKELIKLILENNPDIKTPEDVQNTLKDLFDGLLQQMLEAE
                     MDNYLGYKKYDYNNKNTSNSRNGKSKKTMKSNLGLFDLDISRFSF"
     gene            complement(278811..279191)
                     /locus_tag="CA_C0249"
                     /db_xref="GeneID:1116432"
     CDS             complement(278811..279191)
                     /locus_tag="CA_C0249"
                     /codon_start=1
                     /transl_table=11
                     /product="glyoxalase I"
                     /protein_id="NP_346890.1"
                     /db_xref="GI:15893541"
                     /db_xref="GeneID:1116432"
                     /translation="MKLNSIHHIAIIASNYEASKNFYVNILGFEIIRENYRSDKDSYK
                     LDLKIGNSEIELFSMPKAPRRLSYPEACGLRHLAFHVENIEDIVNELNKNGITTEPIR
                     LDEYTGKKFTFFSDPDGLPLELHE"
     gene            279642..281708
                     /locus_tag="CA_C0250"
                     /db_xref="GeneID:1116433"
     CDS             279642..281708
                     /locus_tag="CA_C0250"
                     /codon_start=1
                     /transl_table=11
                     /product="methyl-accepting chemotaxis protein"
                     /protein_id="NP_346891.1"
                     /db_xref="GI:15893542"
                     /db_xref="GeneID:1116433"
                     /translation="MNKRVIGIKGKVLISSMLVLLLTLVSISGIVIYQVNSKAYNDYM
                     DNSNQQLKTVSQAINIFYDQLDKNINMLATNPVIMKADSSIETYKNTTQDTQMDASAK
                     GGIEKEIYEVFEQYGKSHEGTSYVYMGMPNGEYVQWPKESAPAGYDPSKRPWFIAAMN
                     KKGSVIRTAPYIYKSSMLTSNASSFNDQNGKVVGAIGIDVQQSDISNMLNKAKIGKTG
                     YSIIVHNKGFIMADGKNPKNNFKEIKDVGITGLDQLLAKDLKSFNVTIDGEKYVVNPY
                     KVEGTDWILASFITQKELMSGATKIINIVIISAITILLLTSILFNFVSGSITKPILAV
                     TKKVEDFANLDFSIDENSEESKYYNKKDETGNMVRAFRVMRDNVAEFINKTTDATERV
                     AASAEELTATSNETATASEEVAKTIDEIARGASEQAKDTQIATNNVEDLGNLLEQDLN
                     NIEELNIAAVKIEKQKEEGFLILRDLIDKTQKNNDAANNIYNIIMSNNESAEKIEIAS
                     TMIESIADQTNLLALNAAIEAARAGEAGKGFAVVADEIRKLAEQSNSFTNDIKTIINE
                     LKTKSESAVNLMEETKQIVKEQASSVEATEGKFSGIAEEIDSIKTIINKFNQSGKLMG
                     DNKNKIIELMQNLSAISEENAAGTEETAASIEEQVATIQEIAKSGESLASIAEELSVV
                     ISKFKI"
     gene            282133..282345
                     /locus_tag="CA_C0251"
                     /db_xref="GeneID:1116434"
     CDS             282133..282345
                     /locus_tag="CA_C0251"
                     /codon_start=1
                     /transl_table=11
                     /product="hypothetical protein"
                     /protein_id="NP_346892.1"
                     /db_xref="GI:15893543"
                     /db_xref="GeneID:1116434"
                     /translation="MDNISIQLSFYIESKGYKAIPIPSDEPYEYWDSQNRHGRAILSL
                     KHLAQLSGLGFIDKNTLLKERGCFKP"
     gene            complement(282378..283337)
                     /locus_tag="CA_C0252"
                     /db_xref="GeneID:1116435"
     CDS             complement(282378..283337)
                     /locus_tag="CA_C0252"
                     /codon_start=1
                     /transl_table=11
                     /product="molybdate-binding protein"
                     /protein_id="NP_346893.1"
                     /db_xref="GI:15893544"
                     /db_xref="GeneID:1116435"
                     /translation="MENKTLTPLDVAKILRISKNTVYELIKRGDLNCYRVGKKIRIDS
                     KDVELYKHKCKTNTKKAPNSLQNTRKNINENFLQSNGNIPNGSFIICGQDILLDILSR
                     YLQIHPSGTTALRSYVGSYSGLLGLYFGKIQIATAHLWDGDSGDYNIPYVRRLVPGIH
                     TIIINLAFRTMGFYVAKGNPKNITGWEDFRRDDLTMVNRERGCGTRILLDEHLRLLNI
                     DGNKINGYSRESLSHLAIASIISRNGADIGIGNEKTGLQVANIDFIPIQRERYDLVIR
                     KDDIEKPPFKAIIDILQSETFKSELMGIGGYDLTQTGTTIAEM"
     gene            283891..284709
                     /gene="nifH"
                     /locus_tag="CA_C0253"
                     /db_xref="GeneID:1116436"
     CDS             283891..284709
                     /gene="nifH"
                     /locus_tag="CA_C0253"
                     /codon_start=1
                     /transl_table=11
                     /product="nitrogenase iron protein (nitrogenase component
                     II) gene nifH"
                     /protein_id="NP_346894.1"
                     /db_xref="GI:15893545"
                     /db_xref="GeneID:1116436"
                     /translation="MRQVAIYGKGGIGKSTTTQNLTSGLAELGKKIMVVGCDPKADST
                     RLLLGGLAQKTVLDTLREEGEDVDLDTIMKTGFGNIKCVESGGPEPGVGCAGRGIITS
                     INMLEQLGAYEDELDYVFYDVLGDVVCGGFAMPIREGKAKEIYIVASGEMMAMYAANN
                     ISKGISKFANTGGVRLGGIICNSRKVKNEKELLEAFAKELGTQLIYFVPRSHEVQKAE
                     INKQTVIQFNPKDEQADEYRALAKAIDGNDMYVVPKPMAQDKLEAILMEYGLLE"
     gene            284853..285179
                     /gene="nifHD"
                     /locus_tag="CA_C0254"
                     /db_xref="GeneID:1116437"
     CDS             284853..285179
                     /gene="nifHD"
                     /locus_tag="CA_C0254"
                     /codon_start=1
                     /transl_table=11
                     /product="nitrogen regulatory protein PII (nitrogen
                     fixation NifHD)"
                     /protein_id="NP_346895.1"
                     /db_xref="GI:15893546"
                     /db_xref="GeneID:1116437"
                     /translation="MLMIKAILRPQKVTNVLSELSDAGFPAVTKFSVVGRGKQRGVKV
                     GDIYYDEIPKEMLLIVVNDEDKDDVVNIIAKNAKTGEKGAFGDGKIFIVPVEQAYTIS
                     SGKAGL"
     gene            285191..285568
                     /gene="nifHD"
                     /locus_tag="CA_C0255"
                     /db_xref="GeneID:1116438"
     CDS             285191..285568
                     /gene="nifHD"
                     /locus_tag="CA_C0255"
                     /codon_start=1
                     /transl_table=11
                     /product="nitrogen regulatory protein PII (nitrogen
                     fixation NifHD)"
                     /protein_id="NP_346896.1"
                     /db_xref="GI:15893547"
                     /db_xref="GeneID:1116438"
                     /translation="MKEIMAIIRMNMVEKTKEALLKGGNPAITCLKVLGRGRQKVDFS
                     MIEDYIPNLMDQKMAEELSEIHRLISKRLIIILAKDEDVKEIVDEIIEVNRTGNPGDG
                     KIFVINIADAMRIRTEETGDMAI"
     gene            285590..287185
                     /gene="nifD"
                     /locus_tag="CA_C0256"
                     /db_xref="GeneID:1116439"
     CDS             285590..287185
                     /gene="nifD"
                     /locus_tag="CA_C0256"
                     /codon_start=1
                     /transl_table=11
                     /product="nitrogenase molybdenum-iron protein, alpha chain
                     (nitrogenase component I) gene nifD"
                     /protein_id="NP_346897.1"
                     /db_xref="GI:15893548"
                     /db_xref="GeneID:1116439"
                     /translation="MKNIPEKIFEKYPAKTFKNRKQHMVIKTKDNLNPVIQANVRTIP
                     GIITNRGCCYAGCKGVVMGPIKDMIHITHGPIGCSYYTWGVRRNKAKAEDGGQNFIEY
                     VFSTDMQERDIVFGGEGKLRKAIKEAVEIFHPKAIGIYATCPVGLIGDDINAVAREST
                     EKYGIQVIAFSCEGYKGVSQSAGHHIANNNILDTVIGTGDWKHKKYSVNILGEYNIGG
                     DAWEIERILKKIGYTVVGRLSGDGSYERVKNADTADLNLVQCHRSINYIAEMMYTKYG
                     IPWIKTNFIGVTSTIQTLRDMAKVFDDPYIYKKTEEVISEELSNIEGEMAYFKERLEG
                     KTACLFVGGSRAHHYQMLLKDYGVKTVLAGYEFGHRDDYEGREVIPTIKADADSKNIP
                     ELHVEKDPKKYRIIIPEDRYEVLKQEIPLEYYGGMFKDMEEGAVAVDDLNHHETEQFI
                     KLLKPDMFFSGVKDKYVIQKMGILSKQLHSYDYTGPYAGFKGAVVFGKELVAGAFTPA
                     WNYAIPPWKKEPMLEGKVVGGEE"
     gene            287185..288549
                     /gene="nifK"
                     /locus_tag="CA_C0257"
                     /db_xref="GeneID:1116440"
     CDS             287185..288549
                     /gene="nifK"
                     /locus_tag="CA_C0257"
                     /codon_start=1
                     /transl_table=11
                     /product="nitrogenase molibdenum-iron protein, beta chain,
                     gene nifK"
                     /protein_id="NP_346898.1"
                     /db_xref="GI:15893549"
                     /db_xref="GeneID:1116440"
                     /translation="MLDETPKEIYERKALRINPARTCQPIGAMYAALGIHNCLPHSHG
                     SQGCCSYHRMQLTRHFKDPIMASTSSFNEGASVFGGRANFNTAIKNIFSIYNPDIVAV
                     HTTCLSETLGDDLVSYIADSEVPEGKIVIHANTPSYVGSHITGFSSMVKAMVTYLSEN
                     TKNKNGKVNVLPGFVGPADMRELKKIFKCMKVPFIMMPDTSGVVDSPMTGEYKMYPKG
                     GTTIDELRDAGNSDYTFALGSLASEAAAIELEKKCKVPFSVLNTPIGIDATDRFIMEL
                     SKITGKKVPYEIEEERGQLVDLMLDSYQYFHGKKVAISGDPDTVIALTEFVISLGMNP
                     KYVITGTKGEKFEKTINKMLEDNGIEGSKVKSFSDLFELHQWIKNEPVDLVIGNSHMK
                     FIARAEDIPLVRFGFPVMDRYGHSYIPKVGYKGAMNLLTSMCDAILERMDRDSAEEDY
                     ELVR"
     gene            288646..290046
                     /gene="nifE"
                     /locus_tag="CA_C0258"
                     /db_xref="GeneID:1116441"
     CDS             288646..290046
                     /gene="nifE"
                     /locus_tag="CA_C0258"
                     /note="functions with NifN to assemble FeMo cofactor;
                     functions in assembly of nitrogenase MoFe"
                     /codon_start=1
                     /transl_table=11
                     /product="nitrogenase molybdenum-cofactor biosynthesis
                     protein NifE"
                     /protein_id="NP_346899.1"
                     /db_xref="GI:15893550"
                     /db_xref="GeneID:1116441"
                     /translation="MEKKEEYLYESKATANMKLKDSLNPQEIIEERKGFVCYNSQNKS
                     GTLRCDENSVSGAVSQRACVYCGARVVLNPITDAFHLIHGPIGCASYTWDLRGSLSSE
                     SELFRNSFSTDLRETDVIFGGEKKLRAAIDEIFIKFHPKLIFIYATCIVGVIGDDIDA
                     VCREAEIKYPMMRVIAVKSPGFSGNKAMGYRAACNAILKLIGDRKSDKKVKGVNYLGD
                     FNLAGEAWVIQSYLKKIGVPVVAKITGDGKYEELLKAPEASLNIVQCAGSMEYLAKKM
                     QELYGIPYIRISFLGVEDTENSLLQIAHILGGEDIVEKTEKFIQEEEDKVKDKIDFYR
                     KRLEGKKAAIYVGGGYKAISLIKQFKSLGIETVMVGTQTGKPRDYEIIKEITNRGTVI
                     LDDANPSELERFMLEKGADILVGGVKERPLAYKLGVAFCDHNHERKHILSGFIGALNF
                     AEEIDLTVNSPVWKYV"
     gene            290062..292710
                     /locus_tag="CA_C0259"
                     /db_xref="GeneID:1116442"
     CDS             290062..292710
                     /locus_tag="CA_C0259"
                     /codon_start=1
                     /transl_table=11
                     /product="multifunctional nitrogenase iron molybdenum
                     cofactor biosinthesis protein NifN/nitrogenase
                     molibdenum-iron protein subunit beta NifK/nitrogenase
                     iron-molibdenum cofactor biosynthesis protein NifB"
                     /protein_id="NP_346900.1"
                     /db_xref="GI:15893551"
                     /db_xref="GeneID:1116442"
                     /translation="MANKNLVNVDINPCKMCMPMGGVMAFKGIENSMVILHGSQGCST
                     YIRRHMATHYNEPVDIASSALTEQGTVYGGAENLKKGLKNMIKLYNPSTIGVMTTCLA
                     ETIGEDINRIVGEFYEEERENSKNLKIITVPTPGYGGTEAEGYYVALRKIVEQICEKT
                     ERNNSVNIICANLNPGDVRNIKSILKQFNINYILLPDVSNTLDSPHNEKYRRIPVGGT
                     TINDIKKMAGAVATIEMGVTVEDEKSPGDYLRQSFGVPLYKCGIPIGIRNTTKFISIL
                     SKLSSKDISEELDYERGRYLDAMIDNHKYTGKARAIIYGQPELALALAKVCFENGVNV
                     KLIALGAKNKILEEALKEEIKSQREEVLVLDDTDFDTIEKYAKEFNVNLFIGNSDGRR
                     MASRLGIEIIRVGFPIHDRVGAQRQIITGYNGSAFLIDSISNAMIKITESKFRKDAFN
                     NYYLESVEKMKADNMKEEKTCTHPCFGDNAHKFARMHIPVAPKCNISCNYCSRRYDCV
                     NESRPGVTSEVLEPEAALSKFKFVKSKLPNLTVVGIAGPGDALANFDKVKETFRLIRK
                     EDTEITFCLSTNGLMLPFYANEIVDLGVSHVTVTINAVDKKIGGKIYREVNYLGKRYT
                     GEEGAQILLTNQLTGIKYLCSKGVVCKVNIVMLKGINDEHIKEVVKKVKECGVYMTNI
                     MQMIPVKGSAFEDLPTVTNKELNKMRKECEIDIKQMYHCRQCRADAIGTLSEDRSIEF
                     RNIGCSSCTSTSCRSLSEKEDKTVYKFAVSSRTGINVDEHFGHATQFYIYTYSEGKVR
                     FLEKRNAEKYCNGEDECYEDGERISKIVKVVSDCSAVLALRAGLEPKRKLKEKGIEVI
                     EMYETINNGVKMAAEKLLKNNVVVSD"
     gene            292727..293797
                     /gene="nifV"
                     /locus_tag="CA_C0260"
                     /db_xref="GeneID:1116443"
     CDS             292727..293797
                     /gene="nifV"
                     /locus_tag="CA_C0260"
                     /codon_start=1
                     /transl_table=11
                     /product="homocitrate syntase, omega subunit nifV (nivO)"
                     /protein_id="NP_346901.1"
                     /db_xref="GI:15893552"
                     /db_xref="GeneID:1116443"
                     /translation="MSIKIKNKEKLIIDKTLLEDKGSELNLKKDRAGMENFLALLNKI
                     GVDFFEVDRDNFNYIYNSKKLIYRVKDQKDAAVINDYNFGYIIVDFDKAKDFDNYFIN
                     LMNRSKIILEVDGKEIDEIFRTDSYEIFNNFNVACIRINNVERCNLNGWGEIIRRIKN
                     TFCSLVDFCASNKYFMATAISMEALNDGADFITVAFNGERYGISSFEEVILALKVMKK
                     VKVTEKLDLLNDLSKIYEKLFRKAISPMKPIIGEDIFKYESGIHVDGIEKNPLTYEPY
                     EPSIIGADRQMFIGKHSGRKAVEIKLRELNIETMLCNMDKFLSRIREKSIQVHRNISD
                     KEFKEIYYNCIESRDYHGSKIS"
     gene            293778..294575
                     /gene="nifV"
                     /locus_tag="CA_C0261"
                     /db_xref="GeneID:1116444"
     CDS             293778..294575
                     /gene="nifV"
                     /locus_tag="CA_C0261"
                     /codon_start=1
                     /transl_table=11
                     /product="homocitrate synthase subunit alpha NifV"
                     /protein_id="NP_346902.1"
                     /db_xref="GI:15893553"
                     /db_xref="GeneID:1116444"
                     /translation="MEVKLVDTTLRDGEQKAGIALGVKEKTEIAKLLDDMGIFQIEAG
                     VAAMGGQEKKSIEEIVRLGLKSKISSFNRMKISDIQHSIDCKVDIIHISVPASNMQIK
                     YNLKTSKEIVISNMKKCIYYALGKGYEVTIGLEDASRADIEFLVELCKEAYKEGIRRV
                     RYADTVGILYPRKTFYNINRIIEEVPVEVEIHTHNDFGMAEVNSLSAAKAGANYIDTT
                     IAGIGERAGNCDFVKFINIIGKTNLRIDDLKLKEKMIKNIMKLNILN"
     gene            294651..295163
                     /locus_tag="CA_C0262"
                     /db_xref="GeneID:1116445"
     CDS             294651..295163
                     /locus_tag="CA_C0262"
                     /codon_start=1
                     /transl_table=11
                     /product="tryptophan-rich sensory protein, TSPO-like
                     protein"
                     /protein_id="NP_346903.1"
                     /db_xref="GI:15893554"
                     /db_xref="GeneID:1116445"
                     /translation="MCTIFKVNGKIHIKELISSIVIAEGVGALSGFLSMSNVKNYSNL
                     KKPFFSPPGFIFPIVWVILYFLMAVAAYRIWVIGKEESKDVKKALVLYAVQLLFNFLW
                     SIIFFKFNCYGAAFIELLILLFFILCATFQFHKHDKVAAFLMIPYILWVSFAGILNFA
                     IWFLNRNSST"
     gene            295414..296157
                     /gene="serB"
                     /locus_tag="CA_C0263"
                     /db_xref="GeneID:1116446"
     CDS             295414..296157
                     /gene="serB"
                     /locus_tag="CA_C0263"
                     /codon_start=1
                     /transl_table=11
                     /product="phosphoserine phosphatase related protein"
                     /protein_id="NP_346904.1"
                     /db_xref="GI:15893555"
                     /db_xref="GeneID:1116446"
                     /translation="MKAKAAFFDIDGTLYREGLISEVFKKLIKYEIIDEEKWYKEVRP
                     EFEKWDNRKGDYDDYLLKMTEIYVDALNGLSKSQVEFIASQVVNQKGERVYTYTRDRI
                     KWHKERGHKIITISGSPIELVRNMAEKYGFDDYRGAEYLLDENDVYTGEVIPMWDSKS
                     KERAVHELEAKYNIDLGESYAYGDTSGDLTMLKMVGNPVCINPTKELVKEILSDEEVK
                     NKIRIIVERKDMIYKISSRCLECDCEFVL"
     gene            296722..297474
                     /locus_tag="CA_C0264"
                     /db_xref="GeneID:1116447"
     CDS             296722..297474
                     /locus_tag="CA_C0264"
                     /codon_start=1
                     /transl_table=11
                     /product="hypothetical protein"
                     /protein_id="NP_346905.1"
                     /db_xref="GI:15893556"
                     /db_xref="GeneID:1116447"
                     /translation="MLNFIKYETKTVYREYLLVLLIAVLANVALMTRVGAWDKLIVFT
                     ISSCASVGIIITTLIMNIAMFSRDLKKDTKYLLFTLPKSRYSLLGSKLICSTVMMILS
                     SLVGVGFMLYFGSKIMHFNAAGLLNWDLMKYCALAVVSYVSFLVTVYFCILAARMLRR
                     NGKFSGLISLVIFIAYAYVLVRIENVLDYIFPQKIVMGKVLRAASTAKNVKVSVGTTG
                     GSIYIVSSIFEIILIVLLFIVSVKIIDKKLDL"
     gene            297522..297887
                     /locus_tag="CA_C0265"
                     /db_xref="GeneID:1116448"
     CDS             297522..297887
                     /locus_tag="CA_C0265"
                     /codon_start=1
                     /transl_table=11
                     /product="GntR family transcriptional regulator"
                     /protein_id="NP_346906.1"
                     /db_xref="GI:15893557"
                     /db_xref="GeneID:1116448"
                     /translation="MKFDNKAPIYIQIMDKIKIDIINGTLKPGDKLPSVREMAVKFKV
                     NPNTLQRVYQELERENITYTQRGTGSFVREDSDMIINLKKEMASEVIENFIENIKEFG
                     FGNKDILKIVEDKLNEEEK"
     gene            297890..298594
                     /locus_tag="CA_C0266"
                     /db_xref="GeneID:1116449"
     CDS             297890..298594
                     /locus_tag="CA_C0266"
                     /codon_start=1
                     /transl_table=11
                     /product="ABC transporter ATP-binding protein"
                     /protein_id="NP_346907.1"
                     /db_xref="GI:15893558"
                     /db_xref="GeneID:1116449"
                     /translation="MEEYLLKVNNLNKKYLNKKALDNFNLELKTGKVLGLLGPNGSGK
                     STFLKILSGILKKSSGEILIDGQEPSIYTRSIVSYLPDIGYLYKWMKIKDALEFFKDF
                     YDDFDYKKAMELLDFMKLDKDSKVTALSKGMAEKLQLTLVLSRKAKLYILDEPLGGVD
                     PTTREKILDTIIDNFSEDSSMIITTHLVSDVERLFDDVAFISEGKNVLSGNADELRNE
                     KGTSIDGLYREIFKDF"
     gene            298776..299717
                     /gene="ldh"
                     /locus_tag="CA_C0267"
                     /db_xref="GeneID:1116450"
     CDS             298776..299717
                     /gene="ldh"
                     /locus_tag="CA_C0267"
                     /EC_number="1.1.1.27"
                     /note="Converts (S)-lactate and NAD(+) to pyruvate and
                     NADH"
                     /codon_start=1
                     /transl_table=11
                     /product="L-lactate dehydrogenase"
                     /protein_id="NP_346908.1"
                     /db_xref="GI:15893559"
                     /db_xref="GeneID:1116450"
                     /translation="MKKNTKISVIGAGFVGSSTVFALMNGGLASEIVIVDVNKDKAEG
                     EAMDLSHGAAFVKPVVVKSGDYKDTEGSDIVIITAGAAQKPGETRLELINKNYNIFKS
                     IVPEVVKYNPNAILLVVSNPVDILTYITYKLSGFPKSRVIGSGTVLDTSRFRYMLSEH
                     FEIDVRNIHTYIMGEHGDSEIATWSLTNIAGMDVNEYCEASCKKCDGSLKYKIYDDVK
                     NAAYHVIEKKGATYYAVALAVKRIVEAILRDENSILTVSSLLEGQYGIKDVYMGVPSI
                     VGINGVKDIIEVPLNDEEKNNLTDSAKTLKESLDSIF"
     gene            299788..300564
                     /locus_tag="CA_C0268"
                     /db_xref="GeneID:1116451"
     CDS             299788..300564
                     /locus_tag="CA_C0268"
                     /codon_start=1
                     /transl_table=11
                     /product="ABC transporter ATP-binding protein"
                     /protein_id="NP_346909.1"
                     /db_xref="GI:15893560"
                     /db_xref="GeneID:1116451"
                     /translation="MLYYIYNKEIGGVIVIELLNVNKSYNGKNKAVDNLNFTINSGEI
                     FGFLGPNGAGKSTTIKMITGIIKADSGEIKVDGLNIKENPIEAKRKIGYVPDSPDMFL
                     RLKGIEYLNFMADIYDVTTSDRKERIESLSKYFDMESALDDKIQSYSHGMRQKIVVMG
                     ALIHDPDVWILDEPMTGLDPKASYNLKEMMRKHADSGKTVFFSTHVLEVAEKLCDRIG
                     IVSKGKIVFCGTMNEMKQKLQEEGSSLERMFLELVEDGEK"
     gene            300521..302197
                     /locus_tag="CA_C0269"
                     /db_xref="GeneID:1116452"
     CDS             300521..302197
                     /locus_tag="CA_C0269"
                     /codon_start=1
                     /transl_table=11
                     /product="hypothetical protein"
                     /protein_id="NP_346910.1"
                     /db_xref="GI:15893561"
                     /db_xref="GeneID:1116452"
                     /translation="MKECFWSWLKMEKNKFLILTKYLLLGGSYGSGRKKKGIFSKSTV
                     ANLVLKFILILIFGAIAGSIDLAAYMGLKIVHMEYVLLQMNYSAITAIIFFFGIFSTM
                     GVFYFSNDINFLIPMPLKPETIVASKFTVSLIQEYFITVVILLPCTLVYGIASGMGVI
                     FYILSILFMLFEPILPLAAALLISIFIMPLINKSKKKDLFKTLGGILAVGFGLGINIL
                     TRMMGGSSSAELVKNVKRVNSTMLNVFPLGSIASKALVNSNLLYTALFILINACSFVA
                     IIYLAKNLYFKGVQGLSESSSKRKKIDSKKMNKETQKKSILFSYTMKELKILFRTPAY
                     FVNCVMSSFIFPVVILIPMLFNTSDKKGLSSALSYINGPQGFRILVTASVVFGLIMGT
                     MNSVTSTSISREGSNFFVMKYIPIKYSKQIAAKIFSGIFVGAISIILIDIAAFFVVKI
                     PVYVFAYMIITGILGIVFTSIIGMYIDLSMPKLEWDTEQKAVKSNINSFINFLVSILP
                     AAIIIVICIFINVNVNIFFGILSLVLLALDYVTYKVVCISGEKKLDRYES"
     gene            complement(302258..302995)
                     /locus_tag="CA_C0270"
                     /db_xref="GeneID:1116453"
     CDS             complement(302258..302995)
                     /locus_tag="CA_C0270"
                     /codon_start=1
                     /transl_table=11
                     /product="hypothetical protein"
                     /protein_id="NP_346911.1"
                     /db_xref="GI:15893562"
                     /db_xref="GeneID:1116453"
                     /translation="MISIIPDNQIKKINLYWQNIFDYKPSDKDTESQTIPDNSLKNSG
                     KISIYHINDKSFIKIDPCILSKISDFVNSHSPYKTLYSKDFEDYFKNNIRRYENAYFC
                     YLTEPSYVSDVLNSEYSVRKLLPSDTKVLENFKKSHSEIEHKTTLIIENYPILLGCFY
                     KDSLVSVASLDYFKNDIANLNIITHPSFRDNTIISKTLIAELCQFCLKEGKILQYNFL
                     DKDERAKKLAQSMGFNLYVFKENLVLK"
     gene            303252..303668
                     /locus_tag="CA_C0271"
                     /db_xref="GeneID:1116454"
     CDS             303252..303668
                     /locus_tag="CA_C0271"
                     /codon_start=1
                     /transl_table=11
                     /product="esterase"
                     /protein_id="NP_346912.1"
                     /db_xref="GI:15893563"
                     /db_xref="GeneID:1116454"
                     /translation="MNKAITRIKVRYAETDKMGIVYHANYYVYFEAAREDLIEGAGIK
                     YSDMEDIGIMMPLVETKCKYHEGAKYGDYILVETTLGKLSPIKVEINYRVLRESDGKL
                     LAEGQTTQVFVDAQNFKIIKLMKSYPEVWEKLQKIK"
     gene            303811..305673
                     /locus_tag="CA_C0272"
                     /db_xref="GeneID:1116455"
     CDS             303811..305673
                     /locus_tag="CA_C0272"
                     /codon_start=1
                     /transl_table=11
                     /product="amino acid transporter"
                     /protein_id="NP_346913.1"
                     /db_xref="GI:15893564"
                     /db_xref="GeneID:1116455"
                     /translation="LVNKFFDLLIGRPLANEQSSSEKYNVPFGLAVMASDAISSVAYA
                     SQEILLVLVPIIGAASYAWLGKASLMIIGLLLILTVSYVQIIKAYPQGGGAYIVAKEN
                     LGVKPGLVAGASLLLDYILTVAVSASSGVAAITSAFPSLVPHSVLLAVVLIIILTILN
                     LRGVSESAKMFSIPTYLFIFSMIFMIIFGIAKYIIYGAPSMHMIHQTLKPMGDVSIFL
                     ILKAFSSGCSALTGLEAVSNSVPNFKEPGQKNATIVMVLLTLCIFVIFGGSSLLARFY
                     GAIPNDNVTVLAQIAYGVFSGKTFMFYVVQFTTAIILIMACNTSFTGFPMLMSVIARD
                     GYAPRSFATRGKRLSFSNGIVFLSIIAGILVIIFKADTHLLIPLYSVGVFLSFTLAQT
                     GMVIHWNKTNEKGKNTRKLINGFGAAITLLTTGVIVYEKFLSGAWVIIILVPIIVLGF
                     LHIKKHYNYVARGLRADEEYVKNCGIGQTYNHLIIVPIASLNKATLGALKYARSLTSD
                     VIALNVSPNKEYMDKLKHKWEELNTDILLVSKYSPYRAIVTPLIEYIGVISKAAVPDE
                     KITVVLPQFITRDKSGQILHNHTSFLLREALLRYDNIVVSTYPFHLSPKDDNEE"
     gene            306118..307794
                     /locus_tag="CA_C0273"
                     /db_xref="GeneID:1116456"
     CDS             306118..307794
                     /locus_tag="CA_C0273"
                     /EC_number="2.3.3.13"
                     /codon_start=1
                     /transl_table=11
                     /product="2-isopropylmalate synthase"
                     /protein_id="NP_346914.1"
                     /db_xref="GI:15893565"
                     /db_xref="GeneID:1116456"
                     /translation="MLYNKYVKYPKVKLDNREWPDKQIEKAPIWCSVDLRDGNQALPK
                     PMNVDEKIKMFKMLVDIGFKEIEIGFPSASETEYEFTRKLIEDKLIPEDVTIQVLTQA
                     REHLVKKTFEALKGVKTAIVHVYNSTSELQRRVVFKKDKDEVKSLAIKGAQMVKKYSE
                     YTEYSESKFVFEYSPESFTGTELDYALEVCEAVLNVWKPSKENKAIINLPSTVEMATP
                     NIYADQIEWFCKKLLNRESVILSLHTHNDRGTCTASSELGILAGADRVEGTLFGNGER
                     TGNLDIMNMALNMYSQGVDPELEFSNLNDIVEAYEECTKMVVHERHPYAGKLVFTAFS
                     GSHQDAIRKGLKSLKEGKNKHWEVPYLAVDPHDLGREYEEIIRINSQSGKGGTAYIME
                     SDFGFILPKAMHPEFGKVIKKKSDELDCELSPEQIFKFFKEEYLENRSPYYLKNYKIH
                     SIQNIEEEKNTVDIEAVISVNGKDTSIEGVGNGPVDAFFNAMNNKKYNGCKFISYDEH
                     ALNIGSHSKAVAYVQIESQDKKYFGVGISDNIDTASINAIVSALNRSKLK"
     gene            308309..309706
                     /gene="ansB"
                     /locus_tag="CA_C0274"
                     /db_xref="GeneID:1116457"
     CDS             308309..309706
                     /gene="ansB"
                     /locus_tag="CA_C0274"
                     /EC_number="4.3.1.1"
                     /note="catalyzes the formation of fumarate from aspartate"
                     /codon_start=1
                     /transl_table=11
                     /product="aspartate ammonia-lyase"
                     /protein_id="NP_346915.1"
                     /db_xref="GI:15893566"
                     /db_xref="GeneID:1116457"
                     /translation="MDFRIESDSIGDKKVPKEVYYGVQTLRGADNFKITGLRLNEEFI
                     KSVVQIKKAAAITNLEIGELEVNIGKAIIKACDEVIAGKFNEDFIIDPIQGGAGTSIN
                     MNANEVIANRAIEILGYEKGNYRIVHPNDHVNMGQSTNDVIPTAGKITALRLVIKNLD
                     KLKELSNAFSEKAEQFKDVIKMGRTQLQDAVPITLGQEFSAYSAVVKRDIARIQKAQD
                     ELKVVNIGGTAVGTGINADSRYVDRIVPRLSFVSGLNLKKADDLIDGTQNLDSFASLS
                     ATIKTCALNLSKIANDLRLMSSGPRTGLGEINLPAKQNGSSIMPGKVNPVIPEVINQI
                     AFNIAGNDVAISMAVEAGQLELNAFEPVIFYNIFESIQTLTNGVDTFIKNCILDITAN
                     EEICSEYVNNSVGIVTALCPYIGYAESAKIAKMAIKSGESIKKVVLREGVLKEKELNS
                     IINPLKMTKPGIVGK"
     gene            309859..310326
                     /locus_tag="CA_C0275"
                     /db_xref="GeneID:1116458"
     CDS             309859..310326
                     /locus_tag="CA_C0275"
                     /codon_start=1
                     /transl_table=11
                     /product="hypothetical protein"
                     /protein_id="NP_346916.1"
                     /db_xref="GI:15893567"
                     /db_xref="GeneID:1116458"
                     /translation="MGYSIIDIIDKAIGIVIRRKSEYEKIEEEKHDSQAIRVMSAVLV
                     KEADRTIQYYKTLKEEVGSVEFEEIDFIVYDKMSFLIDQFNKKTYEHHINNVKDYLKF
                     SLDLEKDVYSLLVDVQGRFVKNTSDTHTKTYEILSDIIDNKANHISTIEKTLK"
     gene            310890..312399
                     /locus_tag="CA_Cr016"
                     /db_xref="GeneID:3135247"
     rRNA            310890..312399
                     /locus_tag="CA_Cr016"
                     /product="16Sf ribosomal RNA"
                     /db_xref="GeneID:3135247"
     gene            312578..315483
                     /locus_tag="CA_Cr017"
                     /db_xref="GeneID:3135170"
     rRNA            312578..315483
                     /locus_tag="CA_Cr017"
                     /product="23Sf ribosomal RNA"
                     /db_xref="GeneID:3135170"
     gene            315557..315673
                     /locus_tag="CA_Cr018"
                     /db_xref="GeneID:3135223"
     rRNA            315557..315673
                     /locus_tag="CA_Cr018"
                     /product="5Sf ribosomal RNA"
                     /db_xref="GeneID:3135223"
     gene            315679..315751
                     /locus_tag="CA_Ct011"
                     /db_xref="GeneID:3135260"
     tRNA            315679..315751
                     /locus_tag="CA_Ct011"
                     /product="tRNA-Lys"
                     /db_xref="GeneID:3135260"
     gene            complement(315844..316101)
                     /locus_tag="CA_C0276"
                     /db_xref="GeneID:1116459"
     CDS             complement(315844..316101)
                     /locus_tag="CA_C0276"
                     /codon_start=1
                     /transl_table=11
                     /product="hypothetical protein"
                     /protein_id="NP_346917.1"
                     /db_xref="GI:15893568"
                     /db_xref="GeneID:1116459"
                     /translation="MSKCKHMNNMRRVLRRYKRRRVNITLQQCGCKELKHVKIKKVCR
                     DVVLVKKHHDKCIYIKICCICTVDPVCDCDCEHDHFDEDCC"
     gene            316243..317361
                     /locus_tag="CA_C0277"
                     /db_xref="GeneID:1116460"
     CDS             316243..317361
                     /locus_tag="CA_C0277"
                     /codon_start=1
                     /transl_table=11
                     /product="HD-GYP hydrolase domain-containing protein"
                     /protein_id="NP_346918.1"
                     /db_xref="GI:15893569"
                     /db_xref="GeneID:1116460"
                     /translation="MRLKQIENVKEGSILGKTLYDGEGRVLLTRGSVLTQAIIDKIKS
                     INIYTIYIEDEYSEAIIEDVIKPEIRRTAIKMVRNTFYRLNKYNNKENYTGRNLYKES
                     EQDFKSIYYIATEIIEEILSQKNVMIGLVDIKSFDDYTYQHSVNVAVISLIIGIKLKF
                     HKYELFDLCIGALLHDVGKMFIPSEILNKKGELTEEEFKIMKEHTVRGYDYLKGLYEI
                     SVPARIISLQHHERAGGQGYPEGRSGERISILSRIVAVADVYDAMTSDRVYRRAIAPN
                     EALEYIMANSGSKFDYKVVQAFSKSVIPYPEGSIVRLSNNEIGVVTKIHEDFPLRPEI
                     KIIYSEDDSRVDEVINLLEQNSLVIMAIEENVPEKNRS"
     gene            complement(317444..318757)
                     /locus_tag="CA_C0278"
                     /db_xref="GeneID:1116461"
     CDS             complement(317444..318757)
                     /locus_tag="CA_C0278"
                     /EC_number="2.7.2.4"
                     /note="catalyzes the formation of 4-phospho-L-aspartate
                     from L-aspartate and ATP; lysine and threonine sensitive"
                     /codon_start=1
                     /transl_table=11
                     /product="aspartate kinase"
                     /protein_id="NP_346919.1"
                     /db_xref="GI:15893570"
                     /db_xref="GeneID:1116461"
                     /translation="MKIVVTKFGGSSLADSNQFKKVKGIIDSDANRKYIIPSAPGKRT
                     NKDYKITDLLYLCNAHVKNGIPFDDVFKLISQRYTEIVSELNIDMDIAYYLEKVKKNI
                     ENGASSDYAASRGEYLNGVILAKYLNAEFIDAAEVIFFDKSGCFDEKKSYEKIKEKVL
                     SCNKAVIPGFYGSSFNGDVKTFSRGGSDVTGSIISAGVNADLYENWTDVSGFLMADPR
                     IVENPKTISKISYKELRELSYMGATVLHEEAIFPVKDSGIPINIKNTNKPSDPGTLIL
                     SDTHKEINLGTITGIAGKKNFTVIAIEKALLNSEVGFCRKILSILEMYGVSFEHMPSG
                     VDSVSLVIEDCKLDGKCDKIIEEIKKQCNPDSIEIHPNMALVATVGTGMAKTKGIANK
                     IFTALSKENVNIRMIDQGSSEINVIVGVETVDFEKAVKSIYNAFN"
     gene            319049..319792
                     /locus_tag="CA_C0279"
                     /db_xref="GeneID:1116462"
     CDS             319049..319792
                     /locus_tag="CA_C0279"
                     /codon_start=1
                     /transl_table=11
                     /product="peptidil-prolyl cis-trans isomerase"
                     /protein_id="NP_346920.1"
                     /db_xref="GI:15893571"
                     /db_xref="GeneID:1116462"
                     /translation="MENKVLAVVNGQEITESDLNATINSFPEERRRQFLNPEGRKRLL
                     DEIVSFELVYNDAKDSGIEEQEVVKAQIENARKQILTHASLDKIFSDIVVADSEVEKY
                     YEANKEMFKDPEKVAAKHILVQTEEDALKIREEIKEGKTFEEAAAEYSSCPSKERGGD
                     LGAFTRGQMVPEFEEAAFSQEIGEVGAPVKTQFGYHLIKVEGKIEPAQRDFPSVKDAI
                     KNRLLQERQSMKYSWYIDQLKNKYKVEIK"
     gene            complement(319858..320667)
                     /locus_tag="CA_C0280"
                     /db_xref="GeneID:1116463"
     CDS             complement(319858..320667)
                     /locus_tag="CA_C0280"
                     /codon_start=1
                     /transl_table=11
                     /product="molybdate ABC transporter permease"
                     /protein_id="NP_346921.1"
                     /db_xref="GI:15893572"
                     /db_xref="GeneID:1116463"
                     /translation="MIIKKNHFDLDKFFICFFSIFVIIYLVILCFPIVSVVKYSGISN
                     IISTLQNHESLSAIKLSFQTSLTSLLLTFILGTPTVFFIVLNKKHLLAKLVDLIIEIP
                     ITLPPAAAGIALLLAFGKNGLLKNLFSIYNIQLTFTPIAVIIAQFFVSSIYYIQVLET
                     SLSAVPIEIFEASYVSGCGKVGTAIRVIIPMLKKSIISGLILTWIRSMGEFGATIVFA
                     GNVLGKTTTMPLFIYTLMQTNIVKAAAFSLVLYIISFIILLLIKTWCSNND"
     gene            complement(320688..321527)
                     /locus_tag="CA_C0281"
                     /db_xref="GeneID:1116464"
     CDS             complement(320688..321527)
                     /locus_tag="CA_C0281"
                     /codon_start=1
                     /transl_table=11
                     /product="molybdate-binding periplasmic protein"
                     /protein_id="NP_346922.1"
                     /db_xref="GI:15893573"
                     /db_xref="GeneID:1116464"
                     /translation="MNMKKIITFLSISAFLVSCLSGCTAINSHSSTIKKTSVASTKKS
                     NKRITVLAAASLTESFNEIAKDFKKDTGIDVSFDYAGSQQLETLINQGATADVFASAS
                     TKNMDDVRKSKLVSSPSIFVKNKIVVCQNKDSKKKISKLSDLGINNLSLVIADKSVPV
                     GQYFYKSLDNSIANNSISSEDKNKILKNVKSNELNVKDVVSKVLLGESDAGVVYKTDI
                     TEQNISKLNTINLKEFESVTANYPIAVVNSSKDKNSAKSFIDYVMSNKGKKILKKYGF
                     SMP"
     gene            complement(321562..322848)
                     /locus_tag="CA_C0282"
                     /db_xref="GeneID:1116465"
     CDS             complement(321562..322848)
                     /locus_tag="CA_C0282"
                     /codon_start=1
                     /transl_table=11
                     /product="guanine deaminase"
                     /protein_id="NP_346923.1"
                     /db_xref="GI:15893574"
                     /db_xref="GeneID:1116465"
                     /translation="MEKDINLKIFKGNLIFTKTSDKFTIMKDSYIVVIDGKIASVSSN
                     LPDKYKGNPIIDFRNNIIIPGMNDLHAHASQYKNLGIGMDKELLPWLNNYTFPEEAKF
                     LNVDYAKKTYGRLIKDLIKNGTTRVALFATLHKDSTIELFNMLIKSGIGAYVGKVNMD
                     YNCPDYLTENYITSLNDTEEIILKYKDKSNIVKPIITPRFVPSCSNELMDGLGKLSYK
                     YRLPVQSHLSENLDEIAVVKSLHKKSNFYGEVYDKFGLFGNTPTLMAHCIHSSKEEIN
                     LIKRNNVTIVHCPTSNFNLGSGMMPVRKYLNLGINVVLGSDISAGHTCSLFKVIAYAI
                     QNSKIKWQESGKKDMFLSTSEAFYMATKKGGSFFGKVGSFEEGYDFDALVINDSNLYP
                     EDYDLTERLERFIYLGDDRNIMKRYVCGNEIFGPKF"
     gene            323226..323741
                     /locus_tag="CA_C0283"
                     /db_xref="GeneID:1116466"
     CDS             323226..323741
                     /locus_tag="CA_C0283"
                     /codon_start=1
                     /transl_table=11
                     /product="molybdopterin biosynthesis protein"
                     /protein_id="NP_346924.1"
                     /db_xref="GI:15893575"
                     /db_xref="GeneID:1116466"
                     /translation="MDSIKFSILTLDYKLDRNDKELTGKIIYDYIKEKSLNVLDYSTI
                     KEDKDAIKEKLIYLCEELKSDVVLTNGGTGFSKRDVMPEATLEVIEKQIPGFSEIIRC
                     KTYDMTKEAILYRGISGIRNKSIIINLDGRPNYIRQSLDLIIGPLIYGVKILKESVSD
                     SIIEKIVNCKQ"
     gene            323839..324576
                     /locus_tag="CA_C0284"
                     /db_xref="GeneID:1116467"
     CDS             323839..324576
                     /locus_tag="CA_C0284"
                     /note="Modulates the activities of several enzymes which
                     are inactive in their acetylated form"
                     /codon_start=1
                     /transl_table=11
                     /product="NAD-dependent deacetylase"
                     /protein_id="NP_346925.1"
                     /db_xref="GI:15893576"
                     /db_xref="GeneID:1116467"
                     /translation="MLLLDKINELKKIVAESSSIVFFGGAGVSTESNIPDFRSENGLY
                     KTKNNFSYPPEVMLSHTFFKNHTEDFFEFYREKMIFKDAKPNAAHYSLAKIEEQGKLK
                     AIVTQNIDGLHQLAGSKNVYELHGSIHRNYCMDCGKSFDLEYVIKSETTIPKCDKCGG
                     IVKPDVVLYEEGLDDSIIQNSVKAISEADTLIVGGTSLVVYPAAGLIRYFKGNKLILI
                     NKSATAYDNEADLVISDSIGKVLETVI"
     gene            324601..325791
                     /locus_tag="CA_C0285"
                     /db_xref="GeneID:1116468"
     CDS             324601..325791
                     /locus_tag="CA_C0285"
                     /codon_start=1
                     /transl_table=11
                     /product="DNA-damage repair protein, dinP/uvrX ortholog"
                     /protein_id="NP_346926.1"
                     /db_xref="GI:15893577"
                     /db_xref="GeneID:1116468"
                     /translation="MSKVIFHVDVNSAFLSWTAVEKLKNGEDIDIRKVPSVIGGDEKS
                     RHGVVLAKSTPAKKYGIVTGESLYHARKKCPNILVFPPRFDTYRKASESMMNLLKRFT
                     PHIEKYSIDECFMDVTNDLRGMESVEFASIIKERIKNELGFTVNVGISTNRLLAKMAS
                     ELNKPDKINTLYKHEIKDKMWPLPVGELFMVGKSMKRKLNELHIKTIGELAKYDVNIL
                     KAKFKSHGNMVWEYANGIDNSDISRYRDEIKCISNETTLSMDLTDTEKIHKILVTLCE
                     NLGQRLRDANKYCTSISVNIRTSDFRNYSHQKKLKNAVSSTRDIILYADKIFNEMWGR
                     EPIRLLGVQLSGLCSGSSVQISMFDEKTDTRNEILDKTLDSIRKKYGDNVIMRSVLLE
                     KEEK"
     gene            complement(325919..326653)
                     /locus_tag="CA_C0286"
                     /db_xref="GeneID:1116469"
     CDS             complement(325919..326653)
                     /locus_tag="CA_C0286"
                     /codon_start=1
                     /transl_table=11
                     /product="hypothetical protein"
                     /protein_id="NP_346927.1"
                     /db_xref="GI:15893578"
                     /db_xref="GeneID:1116469"
                     /translation="MCKLIKCELLKLKSMLGAILAFFFPLLLVSIGLLNIYTGSVKIS
                     GTSEMWNAIYVQSSSLYGGILFPVFLSALVSLQWRVEFKNNNINNILITDKSHKDIYL
                     SKIFSTFVIAFINIILYIIIIFISVKVLLPKETVKAFIFYGPIIGLLFSLPLICIQHF
                     LSMNFKNFALPLVIGIVLSLPNFVASCYSFSTFIPYSYICKGMFFNVKNSLNVECPIY
                     IFILTALIFVASVSLGTKVFKNKEFR"
     gene            complement(326659..327405)
                     /locus_tag="CA_C0287"
                     /db_xref="GeneID:1116470"
     CDS             complement(326659..327405)
                     /locus_tag="CA_C0287"
                     /codon_start=1
                     /transl_table=11
                     /product="hypothetical protein"
                     /protein_id="NP_346928.1"
                     /db_xref="GI:15893579"
                     /db_xref="GeneID:1116470"
                     /translation="METLTCLKLEFMKFRKSLIKFLFLFPVLLSTSMLCIGLYFRKKS
                     FIAYGGLKNSFSSLLFANHSMLAWHIILLLFVISISIYVFYIETSNDSLTSICSSNLK
                     RRNIYLAKWMLLMLSTILMILIGVCILVVEAKIFNIPFTFNDGVIVRYISFELLCSLG
                     LVSFQLFLISLLKDITTSTIVSLLAAVGFNAIHLSDGLIPYIPYLYFSNSTPFSNTTI
                     LRQSIIVSLIYCVLFLIIGIITFNFKDIRE"
     gene            complement(327406..328134)
                     /locus_tag="CA_C0288"
                     /db_xref="GeneID:1116471"
     CDS             complement(327406..328134)
                     /locus_tag="CA_C0288"
                     /codon_start=1
                     /transl_table=11
                     /product="ABC transporter ATP-binding protein"
                     /protein_id="NP_346929.1"
                     /db_xref="GI:15893580"
                     /db_xref="GeneID:1116471"
                     /translation="MNNYVVEINNLSKTYRGFNAVNNINLNIREGRIYGFLGPNGAGK
                     STTIRMILGLIKNSSGSIKIFGKNLKENRAEILKNVGALVESPSYYGHLNAYENLKIW
                     SYIKGVDKNAIDEVLKLVNLYEHRKKKVSKFSLGMKQRLGIAQALIGNPELIILDEPT
                     NGLDPMGIKEIRNLIVNLAKKHNKTIIISSHILSEMELMIDDVGIINKGTLLYEGSLS
                     NLKSKYKPDARLEDIFIDLIGGRQ"
     gene            328306..329013
                     /locus_tag="CA_C0289"
                     /db_xref="GeneID:1116472"
     CDS             328306..329013
                     /locus_tag="CA_C0289"
                     /codon_start=1
                     /transl_table=11
                     /product="response regulator"
                     /protein_id="NP_346930.1"
                     /db_xref="GI:15893581"
                     /db_xref="GeneID:1116472"
                     /translation="MKNIEDSKILLVDDEESILKLLTTVLKKEGFSNVITSTNGMDGV
                     KKCRENAPEIIILDIMLPDIDGFEVFRQIRNFSSVPIMFLSAKSEDTDKIIGLGLGAD
                     DYITKPFSPKEVALRVKAHLKRIEMVKKSLTNRENIIKTEHFTIDFEKGEIIKNDKST
                     ILRAKELLLLKYLVENKNIILSKEKIVNAVWEDDYVGYDNTIMVHIRKLRQKLEDDPS
                     NPKYILTVKGLGYKLKL"
     gene            329027..330430
                     /locus_tag="CA_C0290"
                     /db_xref="GeneID:1116473"
     CDS             329027..330430
                     /locus_tag="CA_C0290"
                     /codon_start=1
                     /transl_table=11
                     /product="sensory transduction histidine kinase"
                     /protein_id="NP_346931.1"
                     /db_xref="GI:15893582"
                     /db_xref="GeneID:1116473"
                     /translation="MKRKSSNYIKITSLFTKSIVMIFVIMFFVDMLIMIKVTEYRPTL
                     TQDPAQFTSDMGKYIEISHNRAYINDNGKKILKDKNAWIQIVDNKLTEAYSYKKPKNV
                     PKQYTPIEFVHVYKYDTVNSTLFIGEKNKFSYFIGFPIDKIAKYNVEYNPHNIKTIIG
                     GGILAILAANLIIILIFGYIYFARKMGKPLEKVLIYIEELSNGNYKINEREKGIYKYV
                     FKNLNVLSKVLMDNKNRKKKIDELRDQWISSIGHDMKTPLSSIKGFSEILKDNEYDFE
                     KDEVREYAGIIYDKSLYMEELINDLNFSYKLRNNCVNIKKKKIYFSQWLKDIVYKLHS
                     SPEFKDRNVNIDKINENLIVDIDELMMKRAFVNIITNFLMYNDNRSTIEVGVKIEEGF
                     IKTTIKDNGKGIPEKDIEHIFERYYRGTNTTSNSKGSGLGMAIANDIVKLHEGFCDVK
                     SKEGEGTELTIFLKYNN"
     gene            331041..332550
                     /locus_tag="CA_Cr019"
                     /db_xref="GeneID:3135190"
     rRNA            331041..332550
                     /locus_tag="CA_Cr019"
                     /product="16Sg ribosomal RNA"
                     /db_xref="GeneID:3135190"
     gene            332729..335634
                     /locus_tag="CA_Cr020"
                     /db_xref="GeneID:3135235"
     rRNA            332729..335634
                     /locus_tag="CA_Cr020"
                     /product="23Sg ribosomal RNA"
                     /db_xref="GeneID:3135235"
     gene            335709..335825
                     /locus_tag="CA_Cr021"
                     /db_xref="GeneID:3135189"
     rRNA            335709..335825
                     /locus_tag="CA_Cr021"
                     /product="5Sg ribosomal RNA"
                     /db_xref="GeneID:3135189"
     gene            336179..337688
                     /locus_tag="CA_Cr022"
                     /db_xref="GeneID:3135207"
     rRNA            336179..337688
                     /locus_tag="CA_Cr022"
                     /product="16Sh ribosomal RNA"
                     /db_xref="GeneID:3135207"
     gene            337867..340772
                     /locus_tag="CA_Cr023"
                     /db_xref="GeneID:3135222"
     rRNA            337867..340772
                     /locus_tag="CA_Cr023"
                     /product="23Sh ribosomal RNA"
                     /db_xref="GeneID:3135222"
     gene            340847..340964
                     /locus_tag="CA_Cr024"
                     /db_xref="GeneID:3135243"
     rRNA            340847..340964
                     /locus_tag="CA_Cr024"
                     /product="5Sh ribosomal RNA"
                     /db_xref="GeneID:3135243"
     gene            341318..342827
                     /locus_tag="CA_Cr025"
                     /db_xref="GeneID:3135232"
     rRNA            341318..342827
                     /locus_tag="CA_Cr025"
                     /product="16Si ribosomal RNA"
                     /db_xref="GeneID:3135232"
     gene            343005..345910
                     /locus_tag="CA_Cr026"
                     /db_xref="GeneID:3135186"
     rRNA            343005..345910
                     /locus_tag="CA_Cr026"
                     /product="23Si ribosomal RNA"
                     /db_xref="GeneID:3135186"
     gene            345985..346101
                     /locus_tag="CA_Cr027"
                     /db_xref="GeneID:3135242"
     rRNA            345985..346101
                     /locus_tag="CA_Cr027"
                     /product="5Si ribosomal RNA"
                     /db_xref="GeneID:3135242"
     gene            346109..346181
                     /locus_tag="CA_Ct012"
                     /db_xref="GeneID:3135197"
     tRNA            346109..346181
                     /locus_tag="CA_Ct012"
                     /product="tRNA-Phe"
                     /db_xref="GeneID:3135197"
     gene            346197..346267
                     /locus_tag="CA_Ct013"
                     /db_xref="GeneID:3135253"
     tRNA            346197..346267
                     /locus_tag="CA_Ct013"
                     /product="tRNA-Cys"
                     /db_xref="GeneID:3135253"
     gene            346422..348212
                     /locus_tag="CA_C0291"
                     /db_xref="GeneID:1116474"
     CDS             346422..348212
                     /locus_tag="CA_C0291"
                     /EC_number="2.1.1.10"
                     /note="catalyzes the formation of 5,
                     10-methylenetetrahydrofolate from 5-methyltetrahydrofolate
                     and S-adenosyl-L-homocysteine and methionine from
                     S-adenosyl-L-methionine and L-homocysteine; expressed in
                     B. subtilis under methionine starvation conditions"
                     /codon_start=1
                     /transl_table=11
                     /product="bifunctional homocysteine S-methyltransferase/5,
                     10-methylenetetrahydrofolate reductase"
                     /protein_id="NP_346932.1"
                     /db_xref="GI:15893583"
                     /db_xref="GeneID:1116474"
                     /translation="MVNTVIREYIKNNVLVTDGAMGTYYSKTTGDYNNFCEFANLTNP
                     EVILNIHKEYIKSGAKLIRTNTFSANTLTMDISKTELENIITKGYMIARKAAEGKEIF
                     IAADIGPINKFEIEKPVEYIIEEYKFVVDIFMNLGADIFVFETLSSIDCLKEVFQYIK
                     RKNKNAFILAQFAIMQDGFTREGISVNSIVNKIKAIGSIDAYGFNCGSGPAHLYNIIK
                     GLDIYGDIISTLPNAGYPEIINERMVYVDNPDYFADKMSMIKNRGVKIVGGCCGTTPK
                     HIEKMVSNLKENLINIEEIEIKKNKGINNYKKKNSFTEKLDKGEFPIVVELDPPFDTN
                     IDKIMYAAKVCKQNNIDLVTIADSPMSKVRVDSVMIASKIKRELGIEVMPHICCRDKN
                     VNAIRSSLLAAHIEGIRNILAITGDPVTGIDKVNTKSVFNLNSYKLMNLISEMNKETF
                     KEDKISIGGALNLNVLNKEVEVTRMLKKVENGGTFFLTQPIFKEETIEFLAKLKKDRN
                     IKIIGGVLPIVSYRNIQFINNELFGVDIPKEYIERFSVDMTRQEAEEVGVNLARELIA
                     KIRNYVDGIYIVTPFNRIGMVMKILENVRK"
     gene            348209..348433
                     /locus_tag="CA_C0292"
                     /db_xref="GeneID:1116475"
     CDS             348209..348433
                     /locus_tag="CA_C0292"
                     /codon_start=1
                     /transl_table=11
                     /product="hypothetical protein"
                     /protein_id="NP_346933.1"
                     /db_xref="GI:15893584"
                     /db_xref="GeneID:1116475"
                     /translation="MIFIKAVIDRFEDEFAVCEKQDRKIINILRKRIPQNAKEGTVLN
                     FNDDGSITINFEETIKRKREIEEIMKDLFT"
     gene            complement(349280..350200)
                     /locus_tag="CA_C0293"
                     /db_xref="GeneID:1116476"
     CDS             complement(349280..350200)
                     /locus_tag="CA_C0293"
                     /codon_start=1
                     /transl_table=11
                     /product="MccF-like protein"
                     /protein_id="NP_346934.1"
                     /db_xref="GI:15893585"
                     /db_xref="GeneID:1116476"
                     /translation="MLGKKLKTGDTIGIISPSSPENPKSIEKAINFFENRGFKIKLGK
                     HVYDKRGYLAGEDKDRANDIMDMFKDDTVDMILCVRGGYGSMRTLPYIDFEVIRNNPK
                     IFVGFSDITSFLNTFYSKSGLVTFHGPMFTSNFDDKYTIDSFFNTLMNGDVPYRILNP
                     SSIELSCAVEGEAKGHLVGGNLSLISNTLGTPYEIDFKNNILFIEDVHEEPYAIDRML
                     THIELSGKLKTCSGFILGQFKNCTLPHYERSLTLEEVFKDKIFSLNKPTLTHFMSGHD
                     YPKLTLPIGVPIYMNSTQKVLQITHPVVSK"
     gene            complement(350219..351166)
                     /locus_tag="CA_C0294"
                     /db_xref="GeneID:1116477"
     CDS             complement(350219..351166)
                     /locus_tag="CA_C0294"
                     /codon_start=1
                     /transl_table=11
                     /product="magnesium/cobalt transporter CorA"
                     /protein_id="NP_346935.1"
                     /db_xref="GI:15893586"
                     /db_xref="GeneID:1116477"
                     /translation="MISIYKSVDFNNPSKLERLENVEPGCWINVTAPTKQELMLIQKK
                     TNVPMDFLNAAMDDEETSRLEIEDNNILIIVDIPFTEMEDNSLSYDTYPLAIIHTEKE
                     IITICLKNSKVLSDFIEGKVKTFFTFKRSRFILQILYKVATYYLLYLRQIDKKSLMVE
                     KHLHKSLKNKELIQLLSLEKSLVYFSTSLKSNEITLEKMLKLEVMQKYTDDQDVLEDV
                     IIENKQAIEMASIYSDILSGTMDAFASIISNNLNVVIKFLTSVTIILSIPTMISNLFA
                     MNIAGIPLATYRYGFWVICGLMAIISGITGIFLYKKNTF"
     gene            complement(351287..352429)
                     /locus_tag="CA_C0295"
                     /db_xref="GeneID:1116478"
     CDS             complement(351287..352429)
                     /locus_tag="CA_C0295"
                     /codon_start=1
                     /transl_table=11
                     /product="metal-dependent amidohydrolase"
                     /protein_id="NP_346936.1"
                     /db_xref="GI:15893587"
                     /db_xref="GeneID:1116478"
                     /translation="MKQEMLSFLSTIDSALYDLTRYLYDNPEESFHEYKSYSYITKLL
                     ESYNFTNIKNYLDINTAFLSQFGEGHPKICFICEYDADVNYGHIYGYNAKTTISVAAA
                     LMLSHVIPKVGGSVILLGCPGEFKRGSKTTMFKQGTFEDMDAVLTVQPHTVTAESGTS
                     IASLPLSLILSKTNNLTNTNDSSSSFNTALIIFNTLNHLINISQYKSCIDNLSLSSLV
                     NSESKSSEITFTLKSSSSENILGKQDKIKEFIMGLCNLVSIESELHIKDTPCKELISN
                     ATLSRLFSHNLKESEIININGVKNLSSCLSLGIVSHEIPCIHPYVSLTKDSSIKYGTK
                     AFSDETITPYAHNIIMKSSKALALTALDLIENNSLLFEAKSELNHK"
     gene            352626..352841
                     /gene="csfB"
                     /locus_tag="CA_C0296"
                     /db_xref="GeneID:1116479"
     CDS             352626..352841
                     /gene="csfB"
                     /locus_tag="CA_C0296"
                     /codon_start=1
                     /transl_table=11
                     /product="hypothetical protein"
                     /protein_id="NP_346937.1"
                     /db_xref="GI:15893588"
                     /db_xref="GeneID:1116479"
                     /translation="MKKTCIICRKPLKDGIIINGKGICKSCEKRLVKLQCGNDFYEYY
                     KKCIKVRIIHNERRRYKIGAYECIKTP"
     gene            352865..354310
                     /locus_tag="CA_C0297"
                     /db_xref="GeneID:1116480"
     CDS             352865..354310
                     /locus_tag="CA_C0297"
                     /codon_start=1
                     /transl_table=11
                     /product="lysine decarboxylase"
                     /protein_id="NP_346938.1"
                     /db_xref="GI:15893589"
                     /db_xref="GeneID:1116480"
                     /translation="MSKTPIIDGIMKYISEKNNLFCTPGHKGGRGFANSEGGRSLYEN
                     IIKIDLTEVDGLDNLHDPQGIIKESEERLRDLYESKKSYFLVNGSTSGNLAMIFSCFN
                     EGDKVIVERNCHKSIFNGIILRKLNPVYIKNYFDEDINAPLSIDEEYFFKIIRENMDA
                     KGIILTYPNYYGVCCDLEAIVREAKKYNMKVLVDSAHGAHFGISEKLPESAVKLGADM
                     VVMSCHKTLPSFTQTAFLHLCGDVEESKVDFYVSSFLSTSPSYMFMSSMDYARCYLEE
                     RGKHDYDNLVDLCIKYSKKINEINGLHVLGKSDLRINGKVLNFDATRLVINVEDGCSG
                     FKLYTYLKENRIQPEMCDHRNVVLICSPFDGELQLQNLYNTLRKCNIIKLNDDNKVSV
                     LLSSMPENKFAPYEVLNLESEKINIKDSVGKVCKKALVPYPPGIPVIMPGEVINENVV
                     DIILKAVKDNITVLGIENRNKEITIDVVCED"
     gene            354329..354916
                     /locus_tag="CA_C0298"
                     /db_xref="GeneID:1116481"
     CDS             354329..354916
                     /locus_tag="CA_C0298"
                     /codon_start=1
                     /transl_table=11
                     /product="guanylate kinase"
                     /protein_id="NP_346939.1"
                     /db_xref="GI:15893590"
                     /db_xref="GeneID:1116481"
                     /translation="MGKIFCLFGKSNSGKDTIFKKLRDDDSMKLKPIVTYTTRPKRDK
                     EKDGVEYYFIDEKKLNEYESMGKIIEKRTYSTVMGKWHYSTIDDGQIDFESGNYILIT
                     TLEAYKSIRNYFGENRIMPFYINVDDGIRLERALKREKGQHNPNYEEVCRRFLADNND
                     FSEEKLKECGIKKYYNNYDLEKCLCEIKNDINENI"
     gene            354990..355319
                     /locus_tag="CA_C0299"
                     /db_xref="GeneID:1116482"
     CDS             354990..355319
                     /locus_tag="CA_C0299"
                     /codon_start=1
                     /transl_table=11
                     /product="hypothetical protein"
                     /protein_id="NP_346940.1"
                     /db_xref="GI:15893591"
                     /db_xref="GeneID:1116482"
                     /translation="MKLVICIVQDDDAGELIDVLTDKGLRVTKLATTGGFLKAGNTTL
                     MIGVEEKAVDGVIETIEDVCKTRQQVVTSPSPVAGSTGVYVPYPIDVEVGGATIFVVD
                     VDKFIKI"
     gene            355337..356281
                     /locus_tag="CA_C0300"
                     /db_xref="GeneID:1116483"
     CDS             355337..356281
                     /locus_tag="CA_C0300"
                     /EC_number="2.7.7.7"
                     /note="catalyzes the DNA-template-directed extension of
                     the 3'-end of a DNA strand; the delta' subunit seems to
                     interact with the gamma subunit to transfer the beta
                     subunit on the DNA"
                     /codon_start=1
                     /transl_table=11
                     /product="DNA polymerase III subunit delta'"
                     /protein_id="NP_346941.1"
                     /db_xref="GI:15893592"
                     /db_xref="GeneID:1116483"
                     /translation="MKFENIFGHEAVRKQFDELVKNKRFPHAIMLCGEDGIGKSIVAK
                     EIAAKLLNKTEIKEYADLIEWKILNDKKSISVDQVRKIIEEVNKKPYEGNNKLIVVHD
                     MDYMTIQGQNAFLKTIEEPPLGVYIILLCQSQGRVLDTVRSRCQIYKLNRLDEHEMRK
                     FISGTYNVTNEDEMRTLLAFSDGIPGKVDDFLNDKSLKEIRNMVINAILNIKKLNPKD
                     IVDAANQLSEYKKLWREICNYFVLYIRDALVYKETGNKELLINLDKIEDIKKIASQFS
                     MKQLNRMVEAVNYGQSNLETNVNMPLTYVEMLFKIQEV"
     gene            356283..357194
                     /locus_tag="CA_C0301"
                     /db_xref="GeneID:1116484"
     CDS             356283..357194
                     /locus_tag="CA_C0301"
                     /codon_start=1
                     /transl_table=11
                     /product="signal peptidase II"
                     /protein_id="NP_346942.1"
                     /db_xref="GI:15893593"
                     /db_xref="GeneID:1116484"
                     /translation="MITVVGVRFKKAGKIYYFSPGDLNINKGDDVIVETARGIEYGNC
                     VIGLKQVGEESIVSPLKSVIRVATDEDEIKYRENKNKEKEAFNICLSKIKKHELVMKL
                     IDVEYTFDNNKIIFYFTAEGRVDFRELVKDLASVFRTRIELRQIGVRDEAKMIGGFGV
                     CGRPMCCALYLGDFAPVSIKMAKEQNLSLNPSKISGVCGRLMCCLNYEQETYETIRKR
                     MPKVGSIVSTKEYGKAEVVDNNIIKEAVKIKFTAEDGESISEAEVHIKDLKLISGSYE
                     GNVDESQIKLELEDVDAKEVKELFKTD"
     gene            357208..357411
                     /locus_tag="CA_C0302"
                     /db_xref="GeneID:1116485"
     CDS             357208..357411
                     /locus_tag="CA_C0302"
                     /codon_start=1
                     /transl_table=11
                     /product="metal-binding protein of ferredoxin fold"
                     /protein_id="NP_346943.1"
                     /db_xref="GI:15893594"
                     /db_xref="GeneID:1116485"
                     /translation="MRTVLKISNMTTSGDISRVRGSISRNEGIIAFHIDRDKLEVEVI
                     YDDRLLNIDDMIDSIEKLGYIII"
     gene            357527..357697
                     /locus_tag="CA_C0303"
                     /db_xref="GeneID:1116486"
     CDS             357527..357697
                     /locus_tag="CA_C0303"
                     /codon_start=1
                     /transl_table=11
                     /product="ferredoxin"
                     /protein_id="NP_346944.1"
                     /db_xref="GI:15893595"
                     /db_xref="GeneID:1116486"
                     /translation="MAYKITDACVSCGSCASECPVSAISQGDTQFVIDADTCIECGNC
                     ANVCPVGAPVQE"
     gene            357955..358743
                     /gene="motA"
                     /locus_tag="CA_C0304"
                     /db_xref="GeneID:1116487"
     CDS             357955..358743
                     /gene="motA"
                     /locus_tag="CA_C0304"
                     /codon_start=1
                     /transl_table=11
                     /product="chemotaxis protein MotA"
                     /protein_id="NP_346945.1"
                     /db_xref="GI:15893596"
                     /db_xref="GeneID:1116487"
                     /translation="MDSIVFVLVALVSVIVGFIIDGGSVINLIHVSPAIIVFGGTIGA
                     VGTSFPIGDIKKLGSIVKVALSKPKSDLPALIAYFKQIAFKTRKEGLLSIEEMISDES
                     VDPFIKKGLQMVVDGIEPQTVKDTLELSVELIEERHNMGASIFQAAGGYAPTLGIIGT
                     VCSLVVVLANLSSDTSQLGESISSAFLATLYGISSANLVYLPIANKLKRYNAIEIQEK
                     NLIIEAILCIQEGINPNTLDEKLKGFLDKKQLQQYESMGAGEGE"
     gene            358746..359516
                     /gene="motB"
                     /locus_tag="CA_C0305"
                     /db_xref="GeneID:1116488"
     CDS             358746..359516
                     /gene="motB"
                     /locus_tag="CA_C0305"
                     /codon_start=1
                     /transl_table=11
                     /product="chemotaxis protein MotA"
                     /protein_id="NP_346946.1"
                     /db_xref="GI:15893597"
                     /db_xref="GeneID:1116488"
                     /translation="MKRKKHEEPENSERWLLTYSDLITLLMAFFIVMYASSTVSKEKF
                     AQIAQSLKVGFNGASGKTVIGNQDAVDIKSTSSYVTQEASKQSASAEKAEENKLKDVK
                     KKIDQYVNQNGMQGSVSTNLQEKGLVVSIVDTLMFDTGRAEVKPDFQKKLVEIGEILK
                     TIDNYIRIEGHTDNTPISNSQYASNIELGSARSNNVEHLFIDVSKIPVTQMYTVSYAD
                     TRPVADNNSEAGKARNRRVDIVILNSKFNAVEQESSGK"
     gene            359627..360361
                     /locus_tag="CA_C0306"
                     /db_xref="GeneID:1116489"
     CDS             359627..360361
                     /locus_tag="CA_C0306"
                     /codon_start=1
                     /transl_table=11
                     /product="SAM-dependent methyltransferase"
                     /protein_id="NP_346947.1"
                     /db_xref="GI:15893598"
                     /db_xref="GeneID:1116489"
                     /translation="MDLVKIDETLDDLQIKDIHIIQKKEGFRFGVDAVLLANYAKVKS
                     NQTVIDLCSGTGIIPFIIQGKKSPRHITGIEIQEDMVQMANRTVLYNKFQEKIKFINE
                     DIKNLAELKKLERVDVVTVNPPYKLRNSGIVNEFDKNAIARHEICCTLEDVIKAARTL
                     LKDNGRLFMVHRPERLADILCLMREYKIEPKSIKMVYPSVNKAPNIVLIEGQRDGGAF
                     LKWEKSLYIHKENGEYTEELNEIYGR"
     gene            360374..361222
                     /locus_tag="CA_C0307"
                     /db_xref="GeneID:1116490"
     CDS             360374..361222
                     /locus_tag="CA_C0307"
                     /codon_start=1
                     /transl_table=11
                     /product="methyltransferase"
                     /protein_id="NP_346948.1"
                     /db_xref="GI:15893599"
                     /db_xref="GeneID:1116490"
                     /translation="MNNGKLFLVGTPIGNLKDITLRALETLQNCDVIAAEDTRQSLKL
                     LNHFDIKKPLISYHKFNENNRSSELMDMVREGKKVALVTDAGMPGISDPGSVIVEKFI
                     ENNLEFEVIPGPTALITALVYSGLDTSKFVFRGFLPKETKDRKIVMEEVKNVKDTLIF
                     YEAPHKLLNTLGFLFDNLGDREIAICRELTKLHEEIKHTTLKSAIEFYESTKPKGEYV
                     LIIEGKSEEEIAIEKMSEWQDINVEEHIIKCMEEGLSKKEAIKKVAKARNLSKSEVYK
                     YSIGIN"
     gene            361367..362545
                     /locus_tag="CA_C0308"
                     /db_xref="GeneID:1116491"
     CDS             361367..362545
                     /locus_tag="CA_C0308"
                     /codon_start=1
                     /transl_table=11
                     /product="cell wall-associated hydrolase"
                     /protein_id="NP_346949.1"
                     /db_xref="GI:15893600"
                     /db_xref="GeneID:1116491"
                     /translation="MYSLFLWASVKIFTMESRGRYVVHKRILSTVVAFGIVASMGSTS
                     VFAAPLQDAQSKYDASHKNVQNLEEDIQKMDNQIETIMSQRDSVDKKITQSQQNINQA
                     QNDIAVSKENIREEKDKFADRVRALYISGSTQSYVDILLKSKSFSDMISRIDAIKQIS
                     DYDQKLVSNLKDSQGRIEAKKDKIVSEKQQLEALNKENDTKLKQLNDEKSKQNVLIAQ
                     AKADESKNAAEVKAEKDAEKAAAQARLVAAANTAASSAPAKAVAKAQAPIPRGVSHSS
                     FAGSGNDVVSFAESFSGLPYIWGAEDPSRGFDCSGLVQYVYGHFGVSLGRTTYEQVNQ
                     GTTVTALQPGDLLFFGPASAPYHVAIYAGNNEMVEAPRTGENVRKTAVRGYSIAKRVR
                     "
     gene            362631..363746
                     /locus_tag="CA_C0309"
                     /db_xref="GeneID:1116492"
     CDS             362631..363746
                     /locus_tag="CA_C0309"
                     /codon_start=1
                     /transl_table=11
                     /product="cell wall-associated hydrolase"
                     /protein_id="NP_346950.1"
                     /db_xref="GI:15893601"
                     /db_xref="GeneID:1116492"
                     /translation="MHRKFLTALIALGITVSCSGNIVFASPLQDQYNQSQQQYQNALK
                     SVQDIENKIEALDNQIGELNNSINDTDKRINESKQNMAITQGKIDQAKQNITNQQEIY
                     GERLRAMYVNGTTAQYIGVILESQSFSDLISRLDAVKDVINYDKGIINNFKTQKQEVE
                     NQQKILADQNSKLVALQNENHKKLDDLNNKKNTQNSLIVAAKDEEAKHTNEMQQIQKA
                     MDDEKKKIEALNVSTNIQLKPVSKTTSQNTTIQSSSTNGLAVVKYAETFLNTPYVWGG
                     NKPGGFDCSGLVQYVYAHFGINLPRTTYEQVNQGNPVTGNNLQPGDLLFFEPGSNGPE
                     HVGIYVGDGNFIEAPHTGANVRFSPLRSYCAARRIVN"
     gene            complement(363817..364062)
                     /gene="abrB"
                     /locus_tag="CA_C0310"
                     /db_xref="GeneID:1116493"
     CDS             complement(363817..364062)
                     /gene="abrB"
                     /locus_tag="CA_C0310"
                     /codon_start=1
                     /transl_table=11
                     /product="stationary/sporulation gene regulator"
                     /protein_id="NP_346951.1"
                     /db_xref="GI:15893602"
                     /db_xref="GeneID:1116493"
                     /translation="MKSTGVVRRVDELGRIVIPIELRRTLNIAEKDALEIYVDGEQII
                     LKKYEPACIFCGDASDVINYRGKNICKHCLEELKEGR"
     gene            364516..365892
                     /locus_tag="CA_C0311"
                     /db_xref="GeneID:1116494"
     CDS             364516..365892
                     /locus_tag="CA_C0311"
                     /codon_start=1
                     /transl_table=11
                     /product="poly(A) polymerase"
                     /protein_id="NP_346952.1"
                     /db_xref="GI:15893603"
                     /db_xref="GeneID:1116494"
                     /translation="MNDIIKLIKSIIIEMDMEAYIVGGYIRDKLMNPKNSASDLDIAF
                     QGDFEKILDELRKRKIKVSSIKKDSSVYRITVNGYCADISKIKGKNINEDLSKRDFTV
                     NAIALDIKNNKIVDPFDGRVHIKRRILQVIDEKSFEDDAVRILRGIRFYIKYGMHFNG
                     YTEEYIRKHSKNIMKFPRDRVLDEIIHIIHEDENGVFFEVMDQYMILKNILPYMEELK
                     TVGKCKHHLVDAFTHMNTAYHVFKDMKKKYLKVKNINIEEFNKDIGVYNELDYLAFAI
                     FTHDIGKYVSYKKEGQKISFKGHDEKGLEIIEKVCDELKFPNDGKKIVCSVVKNHMYP
                     LMLFKLKEDERKQEEYEFFNKFDQYVPHIIVASFCDVYATTIYIDENNEKDRFTSFIS
                     ELVVKYREFINLKKIKYIDGNDLIDMGFRGNDIGNILNELNKMLYIEGSKTKKEQQDF
                     VLRMKDKL"
     gene            complement(366189..366845)
                     /locus_tag="CA_C0312"
                     /db_xref="GeneID:1116495"
     CDS             complement(366189..366845)
                     /locus_tag="CA_C0312"
                     /codon_start=1
                     /transl_table=11
                     /product="hypothetical protein"
                     /protein_id="NP_346953.1"
                     /db_xref="GI:15893604"
                     /db_xref="GeneID:1116495"
                     /translation="MSKTEDFIKLEKDHYGKIFSDISFAINDISDFLDKDALNNRKYV
                     SREHILSKYIELLDSAEADSKKSGLIENLFNGNKYINLLEGYKSDHQADLNQLENCSK
                     CTCLKCTCECKFDSCNGCSDGKVVAYCDHKRTNVVLWKNKILNLTNNSTGVDDRYSVL
                     AIVQDILEDKRYILIENLMNSERFILYYTPGISEDSYGEITDEKDFNFAASAYENLPR
                     "
     gene            complement(366856..367512)
                     /locus_tag="CA_C0313"
                     /db_xref="GeneID:1116496"
     CDS             complement(366856..367512)
                     /locus_tag="CA_C0313"
                     /codon_start=1
                     /transl_table=11
                     /product="phage shock protein A"
                     /protein_id="NP_346954.1"
                     /db_xref="GI:15893605"
                     /db_xref="GeneID:1116496"
                     /translation="MGIFKRVSNMVKAKVNNTLDEMENPIELLDQKIRDMEESLNKAK
                     ISSAQILGNAHEIEKKLQKARLESEDYDSKVKLAVKNGNDDLAKRALERKLDADKRCE
                     SLQKSYEDASQKSKVIKDKLRTLEEEIEKTRAYRDEAAARFNNAEATKKVNEVLSNVD
                     TGSNSINLDDIERKIERKEAMAEGLGDLRNEDSLEKEFEKLNETNLDDELAKYKNNIK
                     "
     gene            368389..368982
                     /locus_tag="CA_C0314"
                     /db_xref="GeneID:1116497"
     CDS             368389..368982
                     /locus_tag="CA_C0314"
                     /codon_start=1
                     /transl_table=11
                     /product="hypothetical protein"
                     /protein_id="NP_346955.1"
                     /db_xref="GI:15893606"
                     /db_xref="GeneID:1116497"
                     /translation="MEEEFSVSSMKKIVEEMSANSIISYDELPQLDLFLSQVIDFLND
                     KFESEKYTNNIVQNYIKGGVISKPEDGRKKGYTKDHIAQLLLLSYMRPVLNTEEIKKV
                     FRLAFNEINDRDDDIISWKQAYKVFSDVQEEYFNNIFTEQYFNTDKLKNIVKEFNLDK
                     KDEDRIFMFIVVMSLVAQASVIKNIAKKIVDEYKGDE"
     gene            368994..369527
                     /locus_tag="CA_C0315"
                     /db_xref="GeneID:1116498"
     CDS             368994..369527
                     /locus_tag="CA_C0315"
                     /codon_start=1
                     /transl_table=11
                     /product="acetyltransferase"
                     /protein_id="NP_346956.1"
                     /db_xref="GI:15893607"
                     /db_xref="GeneID:1116498"
                     /translation="MEEALKLVKPSINLKDKFQSMAIQYKTYGEREYFEMYKKSLEDF
                     EGYLIEIENQDKGINLKEGFVPCATYWMVNSDENILGVIRIRKKLSTEILKKVLGNIG
                     YDIAPLERNKGYGKHILKLGLKKAKELNVNPVLVTCDFKNIPSKKIIEYNGGVFDNEV
                     FDEWKNSMVRRYWFYNE"
     gene            369710..370711
                     /gene="argF/I"
                     /locus_tag="CA_C0316"
                     /db_xref="GeneID:1116499"
     CDS             369710..370711
                     /gene="argF/I"
                     /locus_tag="CA_C0316"
                     /codon_start=1
                     /transl_table=11
                     /product="ornithine carbomoyltransferase"
                     /protein_id="NP_346957.1"
                     /db_xref="GI:15893608"
                     /db_xref="GeneID:1116499"
                     /translation="MGYLKNRNFLSLMDFTPQDINYMLDLAKKLKEDKRNGLEEQYLK
                     KKNIALIFEKDSTRTRCSFEVAAHDQGAHAVYIGSTGSQISKKESIKDTARVLGRMFD
                     AIEYRGYGQEVVEILAEHSNVPVWNGLTDEEHPTQVIANFMTLKEKFNKPLNEIKFVY
                     CGDARNNVSNALMIGAAKMGMDFRIAAPKSLFPSSELVKKCMDIAELTGGKITLSDEV
                     DEAVFGADVLYTDVWVSMGEDREVWKERLKMLKPYQINMEMISKTKNPNVKFMHCLPA
                     FHDFSTDAAKEIYDEFNEIPFEVTDEVFESDYSLAFDEAENRLHSIKAIMVATLGDI"
     gene            370953..372449
                     /locus_tag="CA_C0317"
                     /db_xref="GeneID:1116500"
     CDS             370953..372449
                     /locus_tag="CA_C0317"
                     /codon_start=1
                     /transl_table=11
                     /product="sensory transduction histidine kinase"
                     /protein_id="NP_346958.1"
                     /db_xref="GI:15893609"
                     /db_xref="GeneID:1116500"
                     /translation="MSIKTKLVFSNIAMCLIPLILCLITLFGLNNLYSRKLKSYYEVE
                     DMKKKPLLNPYIELKSINIRPFKELQSESEAIPDNFEDKKVLKTINEALLKKNTYIIV
                     EKSGNVVFNGSKKNNKDIISKLDDLNYSRNADRPEPPRTESISDDSETLIRQFTFIFS
                     DGSSGNVFLVADTSKLSQLATEFIISIIIAIIAIISLTGGFITFLVSRSILIPLNQLK
                     IGTEKIKHGNLDFKVRAESSDEIGELCDAFDSMRKKLKESVELQAQYENNRKELISNI
                     SHDLKTPITSIKGYIEGIRDGVADTPEKMEKYVNTIYNKTQSMNYLIEELLTYSKLDL
                     KKLPFYFIDMDFVSYMNDLMEEFKFDVEKNNMEFSYDNHIKGKANVRIDVQNINRVIS
                     NIISNSIKYMDKEHGKISVEVDSNNEEVLVGIKDNGMGISEEALPYVFDRFYREDFSR
                     NTSKGGSGLGLAICKKIIEEHGGSIWAKSQKGHGTEIWFSIKLKNRIN"
     gene            372468..373646
                     /locus_tag="CA_C0318"
                     /db_xref="GeneID:1116501"
     CDS             372468..373646
                     /locus_tag="CA_C0318"
                     /codon_start=1
                     /transl_table=11
                     /product="membrane permease, cation efflux pumps"
                     /protein_id="NP_346959.1"
                     /db_xref="GI:15893610"
                     /db_xref="GeneID:1116501"
                     /translation="MNKKIINIIIGVLAVCVISGGGYYFYSKSASAKKLSTSRYYAQT
                     AKKSNIDVTVSGTGTVAAAQTKDVVANNAGTIENLDVNVGDTVTSGQVIGKVQSDTID
                     QQVSKSSLTVQQQQLNVNNAKTDDDKQKQQLILESNENDLTSAEEQQSKMTLTAPIGG
                     LVVAKNNNSGDTAQQGKALITIADTSSLKINLSIDELDISKVQVGQKADIKFEAISGK
                     TYSGTVQAISQLGATTNNVTTYSVVLNVDNADAAIKLGMSANVDIKVASKQDALVIPV
                     EALIERNGKKYVRVQSSSSGTSSQRGYSKSSSSSGNAYNRSGFSGTTNVGSLVEVQTG
                     LENENYVEITSGIKEGQKVMIQLPQTTSTNSQNNRSGFGGMGGFGSIGGRSNNKSSAK
                     "
     gene            373668..374354
                     /locus_tag="CA_C0319"
                     /db_xref="GeneID:1116502"
     CDS             373668..374354
                     /locus_tag="CA_C0319"
                     /codon_start=1
                     /transl_table=11
                     /product="ABC transporter ATP-binding protein"
                     /protein_id="NP_346960.1"
                     /db_xref="GI:15893611"
                     /db_xref="GeneID:1116502"
                     /translation="MPLSIQIKNLGKTYKMGRNEYIALSNINLEISKGEFVSIVGPSG
                     AGKSTLMNIIGCLDNATEGEYLLDGVSTNCNDNKLAEIRNKKIGFIFQNYNLLPKLSV
                     RENVELPLVYQGLNSNEIKYRAHEVIKKVGLEEHLNHKPSELSGGQKQRVAIARALAS
                     KPEIILADEPTGALDSKTGKEVIEMIKEINEDGNTVVLITHDMQIAKEAKRIVTVKDG
                     KIISDKYNTK"
     gene            374368..375564
                     /locus_tag="CA_C0320"
                     /db_xref="GeneID:1116503"
     CDS             374368..375564
                     /locus_tag="CA_C0320"
                     /codon_start=1
                     /transl_table=11
                     /product="permease"
                     /protein_id="NP_346961.1"
                     /db_xref="GI:15893612"
                     /db_xref="GeneID:1116503"
                     /translation="MQLTRLIKMSIQSIWANKVRSFLTMLGIIIGIASVIVLVGIGQG
                     TKESVSSQIESLGTNLIAINIVGNRNKAISMQELNDLKKKPGIKDIAPVLTNSVNVKV
                     GDNTASTSMEASTANYAQIRNLSVSSGRFINSRDVNNRYKVAVVGVDVANELFNSTDV
                     VGQTMNVNGVEFTIVGILNSTGSSIAGSNDDKIIVPLSTAERLTQTTQIKTFYAEAES
                     QGTVDEAMGYLQLFLNNKYRSVEEGSNNSNSNNNYRILSQSSILETATQTTSSMTTML
                     TGTAAISLLVGGIGIMNIMLVSVIERTREIGIRKAVGAKRRTILIQFLIEAASLSAVG
                     GIIGVVIGYGGAKLLAVLLRANVAISGNVVLGSFLFSVLVGIVFGIYPANKASKLSPM
                     EALRFE"
     gene            375644..376336
                     /locus_tag="CA_C0321"
                     /db_xref="GeneID:1116504"
     CDS             375644..376336
                     /locus_tag="CA_C0321"
                     /codon_start=1
                     /transl_table=11
                     /product="response regulator"
                     /protein_id="NP_346962.1"
                     /db_xref="GI:15893613"
                     /db_xref="GeneID:1116504"
                     /translation="MKKILIIEDETSIAELEKDYLELSNFKVDIEVSGKTGLEAAKEK
                     NYELIILDLMLPEIDGFEICKQIRKIKNTPILMVSAKKEDIDKIRGLGLGADDYMTKP
                     FSPSELVARVKAHISRYERLVNSSNKNLDDEIEIRGLNINKASRKVFVNGKESQFTAK
                     EFDLLVFLAQNPDRVFSKEELFDKIWGMDSFGEIATVTVHIKKIREKIEKDTSNPEYI
                     ETVWGAGYRFRG"
     gene            376660..377898
                     /locus_tag="CA_C0322"
                     /db_xref="GeneID:1116505"
     CDS             376660..377898
                     /locus_tag="CA_C0322"
                     /codon_start=1
                     /transl_table=11
                     /product="sensor protein"
                     /protein_id="NP_346963.1"
                     /db_xref="GI:15893614"
                     /db_xref="GeneID:1116505"
                     /translation="MEANSIDVNSILANKNLIIKFQPVVSVIKKSVIGLEAVCLGSSD
                     DNGGIISTSKLFKTAEEQGVLIELDRLYREKAVKEFVKVYKRNKELLLFLDINISIID
                     KYVGSGIIMNLISDSGISTNNVVLQIIEGKMTNLEALKKFIYLYRSNGFLVALKDLGT
                     GFANMDKISYVEPDIIKINSVLTKGIEVDYYRQEVFRSLVNLSKKIGALVVCEDIASE
                     QETMMIMELGADMLEGSYFENDFDLGEKFLDASRKLIDATAVKYEKYTEEEVKAKEMI
                     YSGYDFVINEALKELSSLTEDKFDDSINTVINKNSKLECVYVLNKEGIQVGSTATRFT
                     DMVPQRALIFEPAQKGTNHSLKKYYYFLKTMSLNKYVTEPYISLATGNLCITISAVFK
                     NLEGKEYILCVDFNPNYMSM"
     gene            378190..380154
                     /locus_tag="CA_C0323"
                     /db_xref="GeneID:1116506"
     CDS             378190..380154
                     /locus_tag="CA_C0323"
                     /codon_start=1
                     /transl_table=11
                     /product="sensory transduction histidine kinase"
                     /protein_id="NP_346964.1"
                     /db_xref="GI:15893615"
                     /db_xref="GeneID:1116506"
                     /translation="MDYSKIEDFHVNIKKDQRNKIIFLLILFCMYCFTQILFLNYEFY
                     AKTSNVFKMIFDLGILISSIITYKFSGRKSIGHTRFGFAIVVIMDFISLVVTLRYGSF
                     PREIYRFIRCSEGMQSFVIYTYIVGIVFRNVDDENKDKYVKVVEIISFVSLTLLMISL
                     VLVEKVFTYKVITIYKFNIFCVCICLLITLIFIYNLYSRMKYIKDNCLIKWYVLVYLA
                     VIIPNVLALSSTLMELRPFMEFISSFIIYITVSEKVINKTINNAKAEFYSLKRDKLSY
                     RGVLEKLKDGVIIKNEDKVVFMNEAQRKMFGLTKDKTVEGIDINKIVHRCCCKAQNNE
                     KKIITAGGKELYLEVEAFGITINGERLTLDIVKDVSDEILVKKSKEEIEKVKKTDKLK
                     GEFFTNITHELRTPINVIYSALQVMEMRIDKNNFDRRNLNKYMKVLKQNCYRLLRIIS
                     NLIDITKIDTGFLKPCVSNREIIGLIENITMSIVPYLHEKGMELVFDTDVEEKYVQCD
                     PDMVERIMLNLLSNAVKFRKEKGLVLVTIHDKGSRIVLKVKDNGIGIPKEKQKMIFKR
                     FKQINPLHVTPHQGSGIGLSLVKSIVEMNGGKISVESEENVGTTFIIEFPAIQNEIME
                     EYKQVKKVDDNSIKNIVEKVNIEFADIYLE"
     gene            complement(380403..381710)
                     /locus_tag="CA_C0324"
                     /db_xref="GeneID:1116507"
     CDS             complement(380403..381710)
                     /locus_tag="CA_C0324"
                     /codon_start=1
                     /transl_table=11
                     /product="hypothetical protein"
                     /protein_id="NP_346965.1"
                     /db_xref="GI:15893616"
                     /db_xref="GeneID:1116507"
                     /translation="MGNCQILSSGDKIKLIRKKYGLRQDDIVGEEVTRNLISQIEHNK
                     AKLTKSTAEIIIKNLKEIAKKNNLEMDVTADYLLEDELAQANSILENYVDELKNLLVY
                     KCSRFYESLKSAEEFLIQWDIKEKKVQIYELAGDYFYIQNDLAKSVLYYEKAFDILDK
                     TSYNKSLLSILRKLSLMYLNSLKYDRSIECCNFALNHFKNMPDDYISIFLFNTALCYY
                     YMHYYEKALEVIDNLEPLIKDNTSKLIDVLNNKACCLSDLNRIDEAAEIYLRIFNLLN
                     TNNIKSSQYLLILSNLIDTFAKKDVKDEVIKYLNLLLDRFPTSSQDDSYLSVACFNAA
                     KAFIYLGDLQKAEEYLLKALTLSKNHNKYSLQEKTLSLLTDLYIQLNDFEKLEEINLE
                     AVVLSNSQQKVCTNIFYKLLKFLNQNNKTEDIDKILNFLIKFK"
     gene            complement(382646..383260)
                     /locus_tag="CA_C0325"
                     /db_xref="GeneID:1116508"
     CDS             complement(382646..383260)
                     /locus_tag="CA_C0325"
                     /codon_start=1
                     /transl_table=11
                     /product="hypothetical protein"
                     /protein_id="NP_346966.1"
                     /db_xref="GI:15893617"
                     /db_xref="GeneID:1116508"
                     /translation="MILIFSALLFSISSNLDNVVVGMAYGIKKIKIGLLANLIIAITT
                     SLGTFLSMTVGTYIAKFLSKHTANILGAVIIIILGVYFVIVSIPNLKKNTSSKSLAVK
                     DVTDMVKYAEESDLDNSGDIDIKEAILVALGLTFNNLGTGVAASITGVSIQFTLIFTF
                     TLSIVAILFGEYIGNHILGKFLGKYTPLFSGILFIILGIIEIIN"
     gene            complement(383328..384659)
                     /locus_tag="CA_C0326"
                     /db_xref="GeneID:1116509"
     CDS             complement(383328..384659)
                     /locus_tag="CA_C0326"
                     /codon_start=1
                     /transl_table=11
                     /product="recombination factor protein RarA"
                     /protein_id="NP_346967.1"
                     /db_xref="GI:15893618"
                     /db_xref="GeneID:1116509"
                     /translation="MNYTQGSLFENIENIPLAGRMRPRNLSDYIGQEHILEKGKALRN
                     MLEKDSITSMILWGPPGVGKTTLAMIIASTTKCNFVEFSAATSGIKEIKDIMIKAEKD
                     RLFGIRTLLFIDEIHRFNKSQQDTFLPHVEKGDIILIGATTENPSFEVNSALLSRCRV
                     FVLKPLSNNDIVKLLKNALTDTRGFKNKNIQISEDLLTLIAVYSNGDARTALNVLEMA
                     VLSSKLEHGVVTINKGILEDCMQNKALIYDKNGEEHYNLISALHKSMRNSDVDAAIYW
                     LARMLEGGEDPLYIARRLIRFSSEDIGVADTNALNVTVNVYNSCHYIGMPECSVNLTE
                     AVVYLSLAPKSNSIYMAYEKAKKDAKETLASGVPLHLRNAPTKLMSDLGYSKGYKYAH
                     DFDNKVVDMQCLPDNLKDEKYYFPTTEGREKLFKERLHYIKKKKHTVNKSI"
     gene            384802..385257
                     /locus_tag="CA_C0327"
                     /db_xref="GeneID:1116510"
     CDS             384802..385257
                     /locus_tag="CA_C0327"
                     /codon_start=1
                     /transl_table=11
                     /product="hypothetical protein"
                     /protein_id="NP_346968.1"
                     /db_xref="GI:15893619"
                     /db_xref="GeneID:1116510"
                     /translation="MEIREGMKAPDFSLKGSDGKEHKLSDYIGKKVILYFYPKDNTQG
                     CTKEACEFRDSSNKISDLNAVVLGVSKDSIKSHNNFIDKFKLPFVLLSDEEEVVCKLY
                     DVIKEKSMYGRKYMGVERSTFIIDENGIVKSIFRKVRVNGHVENIIKSL"
     gene            385661..386440
                     /locus_tag="CA_C0328"
                     /db_xref="GeneID:1116511"
     CDS             385661..386440
                     /locus_tag="CA_C0328"
                     /codon_start=1
                     /transl_table=11
                     /product="metal-dependent hydrolase"
                     /protein_id="NP_346969.1"
                     /db_xref="GI:15893620"
                     /db_xref="GeneID:1116511"
                     /translation="MGGINDNLVRFVYKYKIKMKRERSAMNIEYMNQKVEFSLVRKER
                     KSIKISVNRDFTIEVIAPFNVAEEEIKNVVYKKMKWIIKQMKRMENIIDINEEIKYSD
                     GDAFYIFGTPYRLIVKKGIKNKMRIFGENVYMYIKEKDNYEYKKNYAEKWYKKIAAIE
                     LEYLYNEKYKIFDEIYDEKPKLCIRKMKSKWGSYSPADNKVVLNTQLVKIPKTCIEYV
                     IIHELCHVKFRNHRKEFYNYVNNFMPDWKLKKESLDRYVNV"
     gene            complement(386535..388352)
                     /gene="spoVD"
                     /locus_tag="CA_C0329"
                     /db_xref="GeneID:1116512"
     CDS             complement(386535..388352)
                     /gene="spoVD"
                     /locus_tag="CA_C0329"
                     /codon_start=1
                     /transl_table=11
                     /product="sporulation specific penicillin-binding protein"
                     /protein_id="NP_346970.1"
                     /db_xref="GI:15893621"
                     /db_xref="GeneID:1116512"
                     /translation="MKKKRKNPRLVLGKKLLTVLFIFSIVFSALIFRLFFIMFVHSDT
                     YKAKVLNQRVSKITLYPKRGDILDRNGNKLATSISDYRVDVDMNTLRESLKFEKMTLK
                     TLSDKLSKILGTSSDKIYSTLSAKSPDGVPLRFVNLARQISKTKVDNIKALNITGFIS
                     SEDSIREYPNNNFLSSVLGYTRSDGSGASGVELSYNKTLAGIPGYKSVETDVTRKQLP
                     YGTYKYVAPKDGKNVVLTIDKNIQLIAEQAAQQALTDNKAKAVNITVMDPKTGEILAM
                     VNKPDYNPNTPYAKQDGVSTDVANLFQANAVQQTFEPGSIFKVVTAYTGLATGTVKDT
                     NAMDFDCNGSLSVNGTIIHCWQLSGHGYENFVDILKHSCNVGFMQLGQRIGKDNLLKY
                     IHLFGFGQKTGIDLPGEATGIVRDTDKVNLVDLSNIAFGQGISVTSVQYMAALNSIAN
                     GGTWIRPHVMKEITENKNGQAVTDSKYSNYGKRNILDPNITTMLRGYLERVVSDNDGV
                     GKNADIPGYHIAGKTGTAQKADPKTGGYSAGKYMSSFAGMAPSYDPQVTLLVSVDEPS
                     NGSYYASDTAAPVVKQIYQQIFDYLSLNGKLNLSGNPQN"
     gene            388462..389280
                     /locus_tag="CA_C0330"
                     /db_xref="GeneID:1116513"
     CDS             388462..389280
                     /locus_tag="CA_C0330"
                     /note="transfers the N-acyl diglyceride moiety to the
                     prospective N-terminal cysteine in prolipoprotein"
                     /codon_start=1
                     /transl_table=11
                     /product="prolipoprotein diacylglyceryl transferase"
                     /protein_id="NP_346971.1"
                     /db_xref="GI:15893622"
                     /db_xref="GeneID:1116513"
                     /translation="MILLYLHIYEQKGSGTLNPVAFTLFGLEIRWYGILIATGVILGL
                     FMAYSNSKLREIEYDSVLDIILISLPIGIIGARLYYVIFQFKSYNGNIIDMINIRNGG
                     LAIHGGLIFGCLAAYIYSRYKKLSFLKLMDIAAPSIILAQALGRWGNFFNGEAHGGPV
                     TYSFIEKFPKFIQKGMTIDGMYYNPTFLYESTWDFVTFIILMLLIRKCKNKGVVFFGY
                     VGLYSLGRFFIEGMRTDSLMLGPIRVAQLVSILGMLISLGFITFSYVKTKRISK"
     gene            389643..390221
                     /locus_tag="CA_C0331"
                     /db_xref="GeneID:1116514"
     CDS             389643..390221
                     /locus_tag="CA_C0331"
                     /codon_start=1
                     /transl_table=11
                     /product="hypothetical protein"
                     /protein_id="NP_346972.1"
                     /db_xref="GI:15893623"
                     /db_xref="GeneID:1116514"
                     /translation="MSNKNMFKTRQLTVIGLLSAISIVLGLTGYGFIPLPIAKATIMH
                     IPVIIGAILEGPIVGVAIGLIFGVFSIIQNIMSPNLLSFAYMNPLVSVLPRVLIGVTS
                     YYAYTLIKAKNQSIKIGISAVVGTLTNTFGVLTMIYVLYAARYATAKHISAKAAAATI
                     YGVAVTNGTCEAIISVLITIPVVLAVKKIIKR"
     gene            complement(390302..391369)
                     /gene="manB"
                     /locus_tag="CA_C0332"
                     /db_xref="GeneID:1116515"
     CDS             complement(390302..391369)
                     /gene="manB"
                     /locus_tag="CA_C0332"
                     /codon_start=1
                     /transl_table=11
                     /product="Beta-mannanase"
                     /protein_id="NP_346973.1"
                     /db_xref="GI:15893624"
                     /db_xref="GeneID:1116515"
                     /translation="MTLKNPKKLFLSIFAVLYIISAANPTKVSAFSSTCKAGVFLGWD
                     RNIDTSIAYTDGYSNRLDIISYDLCNWNGNNDSSSISWDSASTIRDLQKPNIPLIKQY
                     KGPYAHLIKNVIISAHMPCPTGGTSNGSISPQDFATLANTKIQDINSSSPWFLQNYKA
                     IVSKVGDGLEYYGHVGTVYFRPFHEVNGNWFWWGDKDVSQYKQLWINLHDYLVSKNSG
                     CRGLTWLKFCYAPNSGKNAALYYPGDDYVDMVGMDAYSDNPSTDTYVKRAYAELTGGT
                     YNGVTYPGIDKPFGFPELGPNVGGDYVDNKNRLIKKFDYKRWSDAIKLNYPKASYFII
                     WNGGYEPRNNDNGTSLFNMSY"
     gene            392026..394386
                     /locus_tag="CA_C0333"
                     /db_xref="GeneID:1116516"
     CDS             392026..394386
                     /locus_tag="CA_C0333"
                     /codon_start=1
                     /transl_table=11
                     /product="hypothetical protein"
                     /protein_id="NP_346974.1"
                     /db_xref="GI:15893625"
                     /db_xref="GeneID:1116516"
                     /translation="MSNSELYYEELTDLSVRIALGIKNRTEPLDELNQAMTQLSQTNA
                     IKGNAANAMKAYISEVHMTLIQTLELILNNYEMALGKYVKGYLEVDSDESFKLIKEDF
                     DAHKHNLSSHQSDFTSIGNKLKAISDEAEDIIPLRGAGSKRLFNVAKDMGTMKEIVSN
                     LNNKWNDYEQADPGFNQVQDLIAQTTSLLKSTLSVPRGYSYSPGSFSKLISKDFVNAF
                     EVNANYAQNADNQKAFKANWDRISKNYTTDQNRMAEEAKKEAQKEGLIGLIWDELQIA
                     GGTVITVIGLGLTPFTGGLSIGLVVLGGSMVVGGVNSAINHTSMAITGKGYNLVGNLT
                     NGALQWYNKNIGEPLVKTGNPIAKFVAGFGSGAIELAGGMGQFSVYDTGKTVHTLWTN
                     PQARAQVGKSIGNWWNQIRSGNAYVIGQTAAVAASVLVAPEDIGAAAGDASKAESLLG
                     KVGTFSKSIAVSSVENAKNIATLPWRTVDNLGSKVADLRTVLNEGKGAIGDLTKSVVV
                     SSAKNAKSVLTKVKGTVSDFGTASAEFAKAFGKTYVEESGKYANTCFSATGAAGAGAK
                     AAYKATIAGAKEAKSAFRVGKAGENGFGDMAAESKRLIPGTPGVVTGGSSTKLGKNMF
                     EEMGLPRSTKRTPYQAQHIIPKDFKEHPIIQKIGMDMDHASNGYFLRRPDESISPMSR
                     HEGYHAVYSDFVERQLNAMDINQSINILEKQVYDLQQKLRKLQDKGLPLYMKDDYLEK
                     ELSKIKKKGFDAYKQDRVINKNKVKPIWDRGGGATIELWERWFNKL"
     gene            394383..394883
                     /locus_tag="CA_C0334"
                     /db_xref="GeneID:1116517"
     CDS             394383..394883
                     /locus_tag="CA_C0334"
                     /codon_start=1
                     /transl_table=11
                     /product="hypothetical protein"
                     /protein_id="NP_346975.1"
                     /db_xref="GI:15893626"
                     /db_xref="GeneID:1116517"
                     /translation="MKYGAYSDLIKEVIDFSNTMDSHKKGSIPKDIFVINEFEKIEDF
                     AFEKLYGEDEYTWSDIRQLEMSKVKGKLYRLRDDEKPKELDLLLDIISEGLRRHITDS
                     YSKFFESVVVDLKNCAVNRSVNGRAINFYEKMFKIYQTGGFPCGWDGEYPEGRIVAYY
                     PKEVDL"
     gene            395218..396423
                     /locus_tag="CA_C0335"
                     /db_xref="GeneID:1116518"
     CDS             395218..396423
                     /locus_tag="CA_C0335"
                     /codon_start=1
                     /transl_table=11
                     /product="hypothetical protein"
                     /protein_id="NP_346976.1"
                     /db_xref="GI:15893627"
                     /db_xref="GeneID:1116518"
                     /translation="MAGGMGQFSVYDTGKAEHTLWTNPEARAQLMAQMGNWWNQIRSG
                     NAYVMGQTAAVAASVLVAPEDIGATASDAGKAESLLGKVGTFSKSIAISSAENAKSVI
                     NLPGRALDDVKKAAGFVNGKLLPASGEAVKSFGKVLKNTGKDLKGLTRQVEAEMPGVG
                     RVSVGSNIEFSEVVNDFKNGVGNIKDNFVKAVKSGNGVESKTEIKLGKADLDVYRAQI
                     GVPERNTVSVGKTDVKGLEGKKFNGASPEVRKEGGLQGLDDIFPNRGITAPYDKSIPG
                     HKQFMEHAEEGSIAEFEDAIEKAGLKPEDVKGTFYIHQSNPRGVCDKCTLGLFKPDIY
                     GRKGIFKQLTDKYPNLKIKVTTQMDYSIEFPRGTLSFEVKNGEVLNAVQVRKNPKNKF
                     QFSHYPEQE"
     gene            396430..396954
                     /locus_tag="CA_C0336"
                     /db_xref="GeneID:1116519"
     CDS             396430..396954
                     /locus_tag="CA_C0336"
                     /codon_start=1
                     /transl_table=11
                     /product="hypothetical protein"
                     /protein_id="NP_346977.1"
                     /db_xref="GI:15893628"
                     /db_xref="GeneID:1116519"
                     /translation="MINFIKEINEYAKVTIGLVIAEKVFSLIDKNDYGYNLGREALDN
                     SWKWLEGEEIDADELCDYIGNIDGEEDISGIAYITKQIKYKHMWYVLYYAIAYTSWLA
                     YINEDSCPPEELDNVSDDTLIYIIQNAIKTELFKIESINRIKDYLLENYPLSNMSKEK
                     NISKKEIMKMLDDN"
     gene            396944..397363
                     /locus_tag="CA_C0337"
                     /db_xref="GeneID:1116520"
     CDS             396944..397363
                     /locus_tag="CA_C0337"
                     /codon_start=1
                     /transl_table=11
                     /product="hypothetical protein"
                     /protein_id="NP_346978.1"
                     /db_xref="GI:15893629"
                     /db_xref="GeneID:1116520"
                     /translation="MIIKLDGICENGKAAVALIMSEITLNSIEQHNTEYKFCRDAIDM
                     CWEWLEGGNVNKYEICSLIANDNKCLADITSNTEDDKLGNKYGTIMISVSYVAWQAYN
                     KENNYHYPQYLEIIDDEYLVELIKDLIEIDKFITEEI"
     gene            397762..398928
                     /locus_tag="CA_C0338"
                     /db_xref="GeneID:1116521"
     CDS             397762..398928
                     /locus_tag="CA_C0338"
                     /codon_start=1
                     /transl_table=11
                     /product="mono-ADP-ribosyltransferase C3"
                     /protein_id="NP_346979.1"
                     /db_xref="GI:15893630"
                     /db_xref="GeneID:1116521"
                     /translation="MIGQTAAVAASVLVAPEDIGAAAGDASKAESLVGKIGTFSKSIA
                     VSSVENAKNIATLPWRTVDNIGSKVADLRTVFSEGKGAIGDLTKSVVVSSAKNAKSVI
                     NLPGRALDDVKKAAGFVNGKLLPASGEAVKSFGKVLKNTGKDLKGLTRQVEAEMPGVG
                     RVSVGPNIEFSEVGNNFKNGVSDVKDNFVKAVKSGDARITITNMDQANEWGSQYYDNW
                     LKSLNDSERNAIRQYTGNDYKKINNYLRGVNDSLDGIDPKIIEDIKSGLKKASVPHDM
                     KVYRGTDLNPLRNLIDVGKDGSLDFSSLVGKTFKDDGFMSTALVKESSFDYMNVSWEI
                     NVPKGTEAAYVSKISYFPDEAELLLNHGQEMIIKEATVGSDGKLNIVLDLNLKR"
     gene            398938..399963
                     /locus_tag="CA_C0339"
                     /db_xref="GeneID:1116522"
     CDS             398938..399963
                     /locus_tag="CA_C0339"
                     /codon_start=1
                     /transl_table=11
                     /product="ADP-ribosylglycohydrolase"
                     /protein_id="NP_346980.1"
                     /db_xref="GI:15893631"
                     /db_xref="GeneID:1116522"
                     /translation="MSGVRMIDRWEEDNKMFLRLYIKERVLPTIYGSILGDLVGVPVE
                     FKKRGSFFVEDIIGYGTYNQPAGTWSDDTSLTLCLIENIVEEGTIKSLMEKFVNYQDK
                     GYMTPYGQMFDIGGATAQAIGRFKAGCLPQNCGGQSEYDNGNGAIMRISPLAFLFDNE
                     FDFVKKAEVIKQYTEITHAHPRAIVGSIIYIELLLRLYHNNTLEKSIKDILDLFEENF
                     PKNHIYMDEFKYYKRIFDSNFFNVPEEQILSDGYVVHTLEAAIWCVGNTKNFKEAILK
                     AVNLGGDTDTVGVITGAIAGMYYKMDEIPQDWLNKIAKKQDIDELINKFYKYCADKAV
                     IEKYGSL"
     gene            400157..400723
                     /locus_tag="CA_C0340"
                     /note="possible gene fragment 'Hypothetical protein, CF-7
                     family'"
                     /db_xref="GeneID:1116523"
     gene            400476..401132
                     /locus_tag="CA_C0341"
                     /db_xref="GeneID:1116524"
     CDS             400476..401132
                     /locus_tag="CA_C0341"
                     /codon_start=1
                     /transl_table=11
                     /product="hypothetical protein"
                     /protein_id="NP_346981.1"
                     /db_xref="GI:15893632"
                     /db_xref="GeneID:1116524"
                     /translation="MLLRLMPSMYKIIRKTLALIGIELVRTMVLTRNEWLMLDRRKRI
                     SIKVFGKLFGVGAVVIGAVAIFATAGLSAGAYGVSNVVEGGQIMVTGADKAFNPLRDT
                     LFQGNQSAYDTFGNVAVFVVGSVIAVGAALKAGQAVSGAVIAGVGKTAVTTAVGVGTN
                     FVVAPIAKSLAKSAGIDSIWANDIGIGTGFATSVFTAGKVYKACGTGADEAKIMENLE
                     "
     gene            401178..401900
                     /locus_tag="CA_C0342"
                     /db_xref="GeneID:1116525"
     CDS             401178..401900
                     /locus_tag="CA_C0342"
                     /codon_start=1
                     /transl_table=11
                     /product="hypothetical protein"
                     /protein_id="NP_346982.1"
                     /db_xref="GI:15893633"
                     /db_xref="GeneID:1116525"
                     /translation="MSRENHYVKEIKSKTSIEGIRNSELASFEENFSKALDDEGMTKG
                     EYINITHTNMKDLSEDTIRKIDRINQSVEMPNNDTLMSKVILENAYKNCINNGEFSDT
                     VGNCITRAQDMQDCYSYDDYYKKLGLNYINWDGTVSVYTNPDTQALYIERFTSEDTED
                     YVVHSYGGTIDEDVKMAQNVLGLDARSTFKMDSPYLGTGVTKDIDGGIGKLEFMTKKE
                     ISVKYMMEQLFINLKEVVVKKY"
     gene            401957..402328
                     /locus_tag="CA_C0343"
                     /db_xref="GeneID:1116526"
     CDS             401957..402328
                     /locus_tag="CA_C0343"
                     /codon_start=1
                     /transl_table=11
                     /product="hypothetical protein"
                     /protein_id="NP_346983.1"
                     /db_xref="GI:15893634"
                     /db_xref="GeneID:1116526"
                     /translation="MGKLTGYYAIYNNKEYECNRHKDKVELYSDIYENGFAKSPFGIY
                     YLELKKTDVERIYRRSLVCKYKGDVFAVKKKDKGRVLLMSGPRSYLLSDLGFTRTDYD
                     SFEKWIDISEAENIYWEEEDF"
     gene            403086..403325
                     /locus_tag="CA_C0344"
                     /db_xref="GeneID:1116527"
     CDS             403086..403325
                     /locus_tag="CA_C0344"
                     /codon_start=1
                     /transl_table=11
                     /product="hypothetical protein"
                     /protein_id="NP_346984.1"
                     /db_xref="GI:15893635"
                     /db_xref="GeneID:1116527"
                     /translation="MKQDEYMKKVNQLGINLERLNIVVGRKTNIPNSIGCYFEDENWI
                     LYGVDERQNFSIVENGNEDRIFKFLYMITMGKVAK"
     gene            403552..403758
                     /locus_tag="CA_C0345"
                     /db_xref="GeneID:1116528"
     CDS             403552..403758
                     /locus_tag="CA_C0345"
                     /codon_start=1
                     /transl_table=11
                     /product="hypothetical protein"
                     /protein_id="NP_346985.1"
                     /db_xref="GI:15893636"
                     /db_xref="GeneID:1116528"
                     /translation="MNQRKPSRGSSGKKGRQFVLPQRIEDSISNSTPEFKLQLAKELG
                     LPKDVFANGIVRVEVPLDGALICI"
     gene            403933..404124
                     /locus_tag="CA_C0346"
                     /db_xref="GeneID:1116529"
     CDS             403933..404124
                     /locus_tag="CA_C0346"
                     /codon_start=1
                     /transl_table=11
                     /product="hypothetical protein"
                     /protein_id="NP_346986.1"
                     /db_xref="GI:15893637"
                     /db_xref="GeneID:1116529"
                     /translation="MNEKLNREGLLLAIKRNEQDDFLVGRGVYSFGFNPYKPGSSMLD
                     LDNAMAEIYEYYIDEPEKG"
     gene            404121..404375
                     /locus_tag="CA_C0347"
                     /db_xref="GeneID:1116530"
     CDS             404121..404375
                     /locus_tag="CA_C0347"
                     /codon_start=1
                     /transl_table=11
                     /product="hypothetical protein"
                     /protein_id="NP_346987.1"
                     /db_xref="GI:15893638"
                     /db_xref="GeneID:1116530"
                     /translation="MNLTLEDTLLDWLTWKSGIGVFAVFSVLSYQLKMELNNKSPFKI
                     NKDKIKKRKEYEGESLKEGLWEVMQIENKINIKNYEIEIL"
     gene            404468..404962
                     /locus_tag="CA_C0348"
                     /db_xref="GeneID:1116531"
     CDS             404468..404962
                     /locus_tag="CA_C0348"
                     /codon_start=1
                     /transl_table=11
                     /product="hypothetical protein"
                     /protein_id="NP_346988.1"
                     /db_xref="GI:15893639"
                     /db_xref="GeneID:1116531"
                     /translation="MLKLNNSLVKESLSLVDNIKLFTNKQKVVEEIVEYCDFEKCKEF
                     AYDYDEYLMDDEYYTWQDIKDLQMSSFNEEIYKYENYKTINEELRKIGIKNVSKIALS
                     DECKEVWDDVYNDLMNCIKVRAILGKKNYFFEKIFQIYLSGGWPCGWEGNFPNGKVKV
                     FYCK"
     gene            405629..405838
                     /locus_tag="CA_C0349"
                     /db_xref="GeneID:1116532"
     CDS             405629..405838
                     /locus_tag="CA_C0349"
                     /codon_start=1
                     /transl_table=11
                     /product="hypothetical protein"
                     /protein_id="NP_346989.1"
                     /db_xref="GI:15893640"
                     /db_xref="GeneID:1116532"
                     /translation="MKFNLINVIKNIAKSVILGIVVSYIFLLVFSNFINSGDAVGAIT
                     CIAVISVQFFCTFIILDAVKSNKMQ"
     gene            405904..406245
                     /locus_tag="CA_C0350"
                     /db_xref="GeneID:1116533"
     CDS             405904..406245
                     /locus_tag="CA_C0350"
                     /codon_start=1
                     /transl_table=11
                     /product="hypothetical protein"
                     /protein_id="NP_346990.1"
                     /db_xref="GI:15893641"
                     /db_xref="GeneID:1116533"
                     /translation="MKTNRVEEYICIKYDEYELLELFCNEPVSIGEVEAGELIYSLKD
                     DKGFEIVMFMDVYRKICEVTITYQELIVFTCKIEDVETLSKVDDYMVINSRMKSILKV
                     KFKKQIWVELL"
     gene            406349..406870
                     /locus_tag="CA_C0351"
                     /db_xref="GeneID:1116534"
     CDS             406349..406870
                     /locus_tag="CA_C0351"
                     /codon_start=1
                     /transl_table=11
                     /product="hypothetical protein"
                     /protein_id="NP_346991.1"
                     /db_xref="GI:15893642"
                     /db_xref="GeneID:1116534"
                     /translation="MIINMDMLDKSGIDYDWRTLYVGISINLVKCDELTTYALKMMND
                     DKYEDDEFINELAWGIEDNLKGEILTKMLFKFKIDMLVPQSASWELEIRKLRYGILNY
                     LRSTIKDDNELLRKVEEVYADFNYPQDMEQFIAYMPAKNNSVTHSIEDNNKRMINNLD
                     KFLIVEKKEVNSF"
     gene            complement(406788..407465)
                     /locus_tag="CA_C0352"
                     /db_xref="GeneID:1116535"
     CDS             complement(406788..407465)
                     /locus_tag="CA_C0352"
                     /codon_start=1
                     /transl_table=11
                     /product="hypothetical protein"
                     /protein_id="NP_346992.1"
                     /db_xref="GI:15893643"
                     /db_xref="GeneID:1116535"
                     /translation="MDVNSFIVLLKYMSLSVFIFIIIILILINLYPLLFYKSPITKLR
                     RDSFDVIIILGFPALQNGKPSPIMRERVIKAVKLFNKGYANKIICSGGGVYNKYIESD
                     VMANFAKSLGIPNGCLIKEDKSRNTYQNIQNSIKIMENKHWSSAIVVTSPWHLRRSNY
                     FLSKFNIAYRMEKSDYPKEFSYLYIIAMYMWENYVMTKTKMNLLLSFLLLEIYLGYLS
                     YVYYYLQ"
     gene            complement(407552..411133)
                     /locus_tag="CA_C0353"
                     /db_xref="GeneID:1116536"
     CDS             complement(407552..411133)
                     /locus_tag="CA_C0353"
                     /codon_start=1
                     /transl_table=11
                     /product="2,3-cyclic-nucleotide 2'phosphodiesterase"
                     /protein_id="NP_346993.1"
                     /db_xref="GI:15893644"
                     /db_xref="GeneID:1116536"
                     /translation="MSKQKKLNYLTARMLLIFFVIFTLLGNFPLRSFAASNDKTFDLV
                     EINDFHGALEDTSNPANPVASVLGNRVKAVSASNPDTIVFGGGDLYQGSALSNILKGV
                     PVQKVMDSLGMQFTTLGNHEFDWGLDTLTNTTMQGANYNIICSNLYNKNPDGSKGSRV
                     FDPYKIITKDGVRIAFIGGITNETPNIVTPSYVSDKIFTDLATEINSVASDIKNNNKA
                     DVIIAVVHEGEDNLDNIVSKLSNVNAVFGGHTNTIEEKLVNNIPVINANCNGKGFADL
                     KMTVAADGSVHFLNTTSSYIALDNANGYKSSNPTTDPDISSIVNDAKASVGPTLNQVL
                     GNIKNTITRTQTSNPYGESALGNWASDVIKNYANADIGISNNGGLRTDLSSGDVTYGD
                     IYALMPFDNDIETVTLNKAQLKDILEQAVGNYQDSSYPNTTLGGKGLQVSGIKFTYDP
                     SKSYGNKITSITRENETPINDTETLKLAGPDFVLTGGDGFLRFNKSDIKSTLADTHKL
                     VRDALMDNVKANNTVNYTMDNRIVNSATQIPSTISILATSDIHGNVLNYDYATGKAPT
                     NTQGLAKVSSYVNSVRASKPNVMLIDDGDTIQGTPLSYYYDKIDTTSEYPLMKIMGAM
                     KYDTWTLGNHEFNYGLPTLNRVISDARKENINVLSANTYNSDNTNFVNPYYIKTFNIN
                     GKTVNVGILGLTTKCIPDWEDPSHYAGLHFNDLVDEAKLWVPRMKAAGANVVIVAAHS
                     GEEGAADTIPENQIKAIATNVSGIDAIVAGHAHVTVNDTSLKNPNGKTVPVVEPNKWG
                     TFVSQIDITLDNSGNASTINTQNVKMTDSIPEDPNIVNIIQPYQNKTLDYISTKLGTS
                     TGEFTGSNQTTQPTAIMELINKVQKDAANAQLSIAAPLSSSAYIPKGDVTIKDIMSVY
                     VYENYLYGIKMTGKQLKDWLEYSVRYYKQVSSPNDSIAKDPALNVPDYNLDQLYGATY
                     DIDLTQPACTIDPSTGRIASGDRIKNLKINGVPIKDSDVFTVAINDYRYNGGGGFMKA
                     AGISNTDPSIVTYSSAKALGDDGQVRSLMQSYIKNNQTISPENSNNWKLYTTPVSDTS
                     TVPVAPTPIVNPLPTNNSTTSTGSNIPGEATTGAQPSSTTTSDAPNCQLSPNSECQEN
                     TTSIKTLPKTGSMIDSTVLLIIGTLLLLLGLAFIIWNKFKNKQKSVQ"
     gene            complement(411416..413050)
                     /locus_tag="CA_C0354"
                     /db_xref="GeneID:1116537"
     CDS             complement(411416..413050)
                     /locus_tag="CA_C0354"
                     /codon_start=1
                     /transl_table=11
                     /product="hypothetical protein"
                     /protein_id="NP_346994.1"
                     /db_xref="GI:15893645"
                     /db_xref="GeneID:1116537"
                     /translation="METLKKNWTKFILSFIMLVLAIICVYTLSTYKSSEKNTGFLKMG
                     GGFNKSFNSSSRKLNGQPNMKGAPAQHPSNSNANSKSAPPNNFNHNVSKPQRMMGGGE
                     FNSSSKYSSEVLIYSLGFFAIVICAYLAIVKKKIKISTENRGFILAAFLVIGFLFRII
                     VGLLITGYVTDIGLYKQWALTAAKNLAAVYTNGSVDYPPVYLYVLSIIGKIASSSFMS
                     NYSTLLIKLPSIIADIFSAYFVYRLSIKRFSYETSFALTLFYLFNPAILINSTLWGQA
                     DSFFTLLVILAVYFISEDKIVPSSIFFALSVLMKPQGIIFLPLVLFWYIKNKNLKSIF
                     KSIASGFITTIIVLAPFSISKGNITWIFDLYTREVSEYPYASNNAFNFYSLIGANRVK
                     DSNTMFIFSYHTWGMLFIVLITLISGFFYLKSKNKYASTLAALIQVVGVFNFSVGMHE
                     RYMFTAVLASILAYIYFKDKRLLLISLLLSFINYANMHTILFNRLNMNVNSSSSMLIV
                     FISLLNITTFVYLIKVCFDLCLKKDIKVTEDIQNTL"
     gene            complement(413372..414913)
                     /locus_tag="CA_C0355"
                     /db_xref="GeneID:1116538"
     CDS             complement(413372..414913)
                     /locus_tag="CA_C0355"
                     /codon_start=1
                     /transl_table=11
                     /product="polygalacturonase"
                     /protein_id="NP_346995.1"
                     /db_xref="GI:15893646"
                     /db_xref="GeneID:1116538"
                     /translation="MNFNLVTATSTSASFEIENNKCFYLESTADVYMNNERILTTDKN
                     VFTLNNLTPGTEYSIFIEDTESKAKSPVISIKTKLESAVVNILDFGAVGDGNHVNTAF
                     IQAAIQVCPAFGRVIIPKGTYLTGPLFLKSNITLELEEGSVLLGLKEREHYPILKANI
                     SMTNRDFYLGSWEGNEADCFASLITAINVENVNIIGKGTIDGNSDFDTWWFKAKEKRI
                     AWRPRTLFLNACKNILVEGVTIKNSPSWTIHPLMSDHLKFINLSIENPFNAPNTDALD
                     PESCKNVLILGDTFSVGDDCIAIKSGKIDISKKNPVSSENINIRNCNMRSGHGAVVLG
                     SEMSSGLKSIFIEKCIFNATDRGLRIKTRRGRGSKGIIDNIHMKNIKMDKVLTPFSIN
                     SFYFCDDDGKTEYVWSKEKLPVDDKTPYIGSIYVEDVTCTNAHVCAAFMYGLPEQKIE
                     KVSMKNVSVSFDENAKEDYADMMSFLEPMKRNGMYFNNIKDLVLENVTVEKALNEEIT
                     KLNIG"
     gene            complement(414950..415591)
                     /locus_tag="CA_C0356"
                     /db_xref="GeneID:1116539"
     CDS             complement(414950..415591)
                     /locus_tag="CA_C0356"
                     /codon_start=1
                     /transl_table=11
                     /product="hypothetical protein"
                     /protein_id="NP_346996.1"
                     /db_xref="GI:15893647"
                     /db_xref="GeneID:1116539"
                     /translation="MDEIKKWKNVCKAKKITETLNKRHFKASYVETLEEAKEKLISMI
                     EEGSSVAIGGSTTLSQMGMVDVLRNGNYKFFDRYQNLPFDPDIVEIHRKSLTADYLIT
                     GTNAITENGELVNTDCTGNRVAPMIFGPKNVIIVAGINKIVENIDAALKRIREIAPMN
                     SKRIKHETPCVETGFCVDCDCKKRICNFTTIIHNGIKFEGRIKIIIIADELGY"
     gene            complement(415723..417264)
                     /locus_tag="CA_C0357"
                     /db_xref="GeneID:1116540"
     CDS             complement(415723..417264)
                     /locus_tag="CA_C0357"
                     /codon_start=1
                     /transl_table=11
                     /product="Na:galactoside symporter family permease"
                     /protein_id="NP_346997.1"
                     /db_xref="GI:15893648"
                     /db_xref="GeneID:1116540"
                     /translation="MKEKIKLSNILGYSSINFLGSGAQGLMSAWLLFFYSSVCGINSV
                     KAASIFAIARLIDAVGNPVLGFISDGFGKTKLGRRFGRRKPFIALGIIGIAIVFPLLW
                     ISGKSFIYYFVVNMIYEVSYTLVFVPGTTLPAEMTQDAAEKAKLIGGKQYCGNIANTI
                     TGFLTGFIFGSFGKTSTKSFWYIGLSWGIITTIALLFFIFNVYERDPKTAVYEDDAGS
                     LIEVFKKLGIDLVSCMRNKAFRLHSVMWFLGSVYKQLAQGVLTFFAVYVLSLTTVAVS
                     NVNGVSSLVSCIALLAYILLAYKIGAPKTFKLGIVIIFVSLLGYVYLVFTGHNSLTLT
                     LFVVFSIINIVGKAAVDYIPTYQMGFIADIDEAITLKRREGVYNGINGLFGKLATSIE
                     SMVLGIGLGAFGFISTSAKAKHMPHQPHSAIVGISIVTIVFPLVLLTITWIAASRFKL
                     TKENHKLLIDEVDRIKAGGSLNEVSPEAKTAVEALTGWKYEKCFGNNNVAYSNKKNTS
                     GSLSV"
     gene            complement(417306..418106)
                     /locus_tag="CA_C0358"
                     /db_xref="GeneID:1116541"
     CDS             complement(417306..418106)
                     /locus_tag="CA_C0358"
                     /codon_start=1
                     /transl_table=11
                     /product="xylanase/chitin deacetylase"
                     /protein_id="NP_346998.1"
                     /db_xref="GI:15893649"
                     /db_xref="GeneID:1116541"
                     /translation="MNKIFKCFPDGKFKVLTMSYDDGKLSDKKLVSIFNKYGIKGTFH
                     INSGLIGSYNRLTKAEIKTLYSGHEVSAHTLTHPTIARCPMEQVTKEILMDRENLEEI
                     VGYPVRGLSYPNGSYNDSIRNLLKYLGIEYSRIVGNSDSFDLPSDFTAWKATCHHNHN
                     LMEHAKEFVFLYKKQYLYMMYVWGHSYEFDRDNNWHLIENFCSYISNKDDIWYATNIE
                     IVDYKNVLDNLKFSAKSDFVYNPSAKSAWITVNDEIVEIKGGTQLKLS"
     gene            complement(418202..419287)
                     /locus_tag="CA_C0359"
                     /db_xref="GeneID:1116542"
     CDS             complement(418202..419287)
                     /locus_tag="CA_C0359"
                     /codon_start=1
                     /transl_table=11
                     /product="hypothetical protein"
                     /protein_id="NP_346999.1"
                     /db_xref="GI:15893650"
                     /db_xref="GeneID:1116542"
                     /translation="MQKYSKLMADSIIAKNITLTDHWGYEYGLTLDGIAKVYEWTKDK
                     KYLDFIIKTMDTFINEDGTINGYKLEEYNIDHLNNGKILITLFKETGKEKYRKALINL
                     RKQIDNHPRTKENVFWHKNIYPHQIWLDGLYMGATFYAKYVKEFGEEKEFDDITHQFI
                     ITEKNLKDNKTGLLYHAYDESKTEPWSNSETGLSPHFWGRAMGWYVMALADTIEVLPK
                     NHKDRNALIKILNNCVTALLKVQDNASKVWYQVLDEGERKGNYLEASGSSMIVYALLK
                     GVRLGYLPESLKETAKEAYKGLINEFILETKDGLINLNKICYVAGLGGKDKRDGSFAY
                     YISEPIVSNEPKGLGPFLLASYEYETL"
     gene            419725..420711
                     /locus_tag="CA_C0360"
                     /db_xref="GeneID:1116543"
     CDS             419725..420711
                     /locus_tag="CA_C0360"
                     /codon_start=1
                     /transl_table=11
                     /product="transcriptional regulator"
                     /protein_id="NP_347000.1"
                     /db_xref="GI:15893651"
                     /db_xref="GeneID:1116543"
                     /translation="MVSIKDIARYCGVSAMTVSRALNNSDDIAEATKEKILKVCEELK
                     YKPNSAAKSLITKKTNMIGLIIPDIANQYYANISKGVSSYIEKHGYGLILCNSNRKKP
                     NEVKYLDFLSEGRVDGIIILPVKPRKEDYEDISRQIPMVMADNFAKGLEVNFVGIDNY
                     AGAIKIITHMVNQGYKKIGVILGDKDSTASSERLNGYKKVLEDKGISYNEDIVIHSNS
                     TFEDGFNIASILIEKGVDSIFAINDTVAMGVIKYCYEKGIKLPEELGLAGYDNIEQAA
                     MLTIPLTTVDQDNKKIGTIAAKMLVDAIKGNAKKTEKIILEPTLVIRKSCGE"
     gene            421024..421806
                     /gene="kduD"
                     /locus_tag="CA_C0361"
                     /db_xref="GeneID:1116544"
     CDS             421024..421806
                     /gene="kduD"
                     /locus_tag="CA_C0361"
                     /EC_number="1.1.1.125"
                     /note="Involved in the metabolism of 2-deoxyglucose"
                     /codon_start=1
                     /transl_table=11
                     /product="2-deoxy-D-gluconate 3-dehydrogenase"
                     /protein_id="NP_347001.1"
                     /db_xref="GI:15893652"
                     /db_xref="GeneID:1116544"
                     /translation="MNFSIQDFSMDFFSLKGKVAIVTGGNTGLGQGYALALAKAGADL
                     FIVTHGTNWDETRKLIEDEGRKVEFYKADLSKKESIPGIFDKCMELYGRLDILVNNAG
                     TIRRAPITEYRDEDWEYIINTNLNSIYHLSQRAAKIMIKQGSGKIINIASMLSFQGGK
                     FVPPYTASKHGVAGLTKAFANELADKNIQINAIAPGYIVTKNTEAIRNDESRNNEILS
                     RIPAGKWGYPFDVMGTVVFLASRASDYINGHILAVDGGWLVR"
     gene            422061..422468
                     /locus_tag="CA_C0362"
                     /db_xref="GeneID:1116545"
     CDS             422061..422468
                     /locus_tag="CA_C0362"
                     /codon_start=1
                     /transl_table=11
                     /product="hypothetical protein"
                     /protein_id="NP_347002.1"
                     /db_xref="GI:15893653"
                     /db_xref="GeneID:1116545"
                     /translation="MYIDNLKRQHTEIYSSIKMLKGFIDKKMSEEDYAEMAKTVSVLA
                     GILKVHLQSEDKFLYPELLKNKDEAISNMAKEYIDDMGNIGKKFEEYKNKYNTKIKVC
                     DNVLSLKKDTEEVLNLLVNRLNKEDKALYPLIN"
     gene            422603..423307
                     /locus_tag="CA_C0363"
                     /db_xref="GeneID:1116546"
     CDS             422603..423307
                     /locus_tag="CA_C0363"
                     /codon_start=1
                     /transl_table=11
                     /product="deoxyinosine 3'endonuclease"
                     /protein_id="NP_347003.1"
                     /db_xref="GI:15893654"
                     /db_xref="GeneID:1116546"
                     /translation="MKTVNVHGFEASSKEEFQVIQSSLVKRIKLISDFKEEDIKLCAG
                     VDLAYWTKGEKQYGVCCIIVIDYNTGEIIEKAYDYGEIEVPYMPGFLAFRELPLVIKT
                     VKKLKNEPDIFMFDGNGYLHYNHMGIATHASFFLNKPTIGVAKSYLKVAGVDFEMPES
                     FEGAFKDIVINEEVYGRVLRTKKDVKPIFVSCGNYIDLETCTKICSKLINNDSRLPIT
                     VRLADLETHKRRSELS"
     gene            423326..424033
                     /locus_tag="CA_C0364"
                     /db_xref="GeneID:1116547"
     CDS             423326..424033
                     /locus_tag="CA_C0364"
                     /codon_start=1
                     /transl_table=11
                     /product="metallo-beta-lactamase superfamily hydrolase"
                     /protein_id="NP_347004.1"
                     /db_xref="GI:15893655"
                     /db_xref="GeneID:1116547"
                     /translation="MFDFIGNGSAFNTERGNNSAFIKKNSSMILVDCGGTVFHRIKQL
                     NLLQDIKNLYIIITHTHPDHIGSLGDLIFYCYYILKFKPTIIYPNKDIITDFFNIIGV
                     GDEMYELVSDNKVNLTAPEFGDLNIEFIPASHVGVIPAYGFLIGMSDNLVYYSGDGNK
                     LPEKIINKIKSGCISMAYQDTCGLDYEGNVHLSLKKLCEAIPKEFRNKVFCMHLDENI
                     TEEEIKNEGFNVSVLYK"
     gene            424169..425116
                     /locus_tag="CA_C0365"
                     /db_xref="GeneID:1116548"
     CDS             424169..425116
                     /locus_tag="CA_C0365"
                     /codon_start=1
                     /transl_table=11
                     /product="phosphoglycerate dehydrogenase"
                     /protein_id="NP_347005.1"
                     /db_xref="GI:15893656"
                     /db_xref="GeneID:1116548"
                     /translation="MKTKALFTFHFSEDEIKNLEELGFEIILRREKDLKYTKELEDVE
                     FMFTYNPFKHFDIAKLKKLKWIQLESDGFEQIPKEYTKNNGIIVTNNKNGYSVPISEW
                     IVWSILSTYKEANIFFQNKQDKKWKLRTSLREIFGETVGILGTGHIAIETAKRLQAFG
                     VNVLGLNTTGRKVEYFNECYAKDRVEEMIKECDVVVSLLPITDETHHFINERIFLLMK
                     NGVVFVNASRGKVVEEEKLIKFLKNGKIRAAALDVVEEEPLSKDSPLWQMNNVIITPH
                     NSWISQNMAKRKYKLVYENMRRYKAGEQLKNIVDLQKGY"
     gene            425213..426118
                     /locus_tag="CA_C0366"
                     /db_xref="GeneID:1116549"
     CDS             425213..426118
                     /locus_tag="CA_C0366"
                     /codon_start=1
                     /transl_table=11
                     /product="permease"
                     /protein_id="NP_347006.1"
                     /db_xref="GI:15893657"
                     /db_xref="GeneID:1116549"
                     /translation="MYVFEQIVILFLIMGIGYYAAKSKIIDDDTTSHLSNFIVSITLP
                     LMILTSFNVEYSRKTVITIINLLVFSVAAFIISIVIGKIISFKFAMDKRDILMFMSIF
                     SNCGFIGFPVLKVVYGNKGVLYTSIFNLVYNVFIWTIGIVIINDKREKIDYKKILFNH
                     NIIAVIVGVFLMLLSIKIPYVMSSAFNLIGSMTAPLSMIVIGSILAGVDFNDIFKDWS
                     LYYIAILRLIIIPLIIYFALKPFQINKIVIGVIIICEAMPGGTLCPILAKSCNRNFKY
                     ASKIVLITTILSMMTIPFMTLFLKI"
     gene            426142..427791
                     /gene="rocB"
                     /locus_tag="CA_C0367"
                     /db_xref="GeneID:1116550"
     CDS             426142..427791
                     /gene="rocB"
                     /locus_tag="CA_C0367"
                     /codon_start=1
                     /transl_table=11
                     /product="arginine degradation protein (gene rocB)"
                     /protein_id="NP_347007.1"
                     /db_xref="GI:15893658"
                     /db_xref="GeneID:1116550"
                     /translation="MSRISEEIENLTVELVKVPSVNGTEGEGNIGNKILSYLKEIDYF
                     KEHEEYAFRIPLKNDKLGRGNVFALIRGEKGQSNRTIILHGHMDTVAVDDYGSLKDYA
                     FDPDILQKKLKEIELPEEVREDLDSGDWMFGRGASDMKSGDAVHLVVLKELSKRVKDI
                     SGNILFMSNPVEENEHNGIREALDTLEKLKEKYSLEYTLAINNDYICPMYKGDNTRYL
                     YTGTVGKLLPAFYFVGKETHVGQCFEGINADVIASEVINEIDLNVDLCDEYNGEYTLP
                     PSVLKFKDLKESYNVQTPFSSFAYFNYTVHSESPKQASEKLKKAAKRAFERVIKRNDD
                     RYKKYCEMTNQKYEPLNFQAKVITYTQLYTLAKARFSGDLDKEIKSYEQRLVDNYVDI
                     REISLRVVDKVFNIWGEKKPCIVMFFAPPYCPHNTLNVKNEKEKEIINKIKECAQQLK
                     EKEGINEEFKVMQFFPSLSDSSYLKIDDDSEGIESLTSNFPGWDRVYGVPVQKIKDLN
                     IPAINYGCYGKDAHKWTERVYKPYSFEVLPKLIMLTIEKFL"
     gene            427858..429144
                     /locus_tag="CA_C0368"
                     /db_xref="GeneID:1116551"
     CDS             427858..429144
                     /locus_tag="CA_C0368"
                     /EC_number="2.6.1.19"
                     /note="catalyzes the formation of succinate semialdehyde
                     and glutamate from 4-aminobutanoate and 2-oxoglutarate"
                     /codon_start=1
                     /transl_table=11
                     /product="4-aminobutyrate aminotransferase"
                     /protein_id="NP_347008.1"
                     /db_xref="GI:15893659"
                     /db_xref="GeneID:1116551"
                     /translation="MKMSSLYERSLKVIPPVAGRATKLGVVRGEGAYLYTEDGRKVLD
                     FASGVAVCNLGHNNPAVIKAAKEQMDKLIHGGHNVVYYESYVKLAEKIVELTGNKTMV
                     YFSNSGAEANEGAIKLAKYITKRQAIISFKGSFHGRTLATTSITGSSSKYRKNYEGLL
                     PSVYFAEYPYCFRCPYKQNKESCNMECISQFEDMFKKLIEPESVAAIIMEPVQGEGGY
                     IVPPKKFLKAVREICDKYGICLIFDEVQCGFGRTGKIFAHENFEVEPDIFTCAKAIAS
                     GFPLSAVIGKKELMEKWPAGAHGGTFGGNPVACAASLATIKELESGVLDNANNMGNYL
                     KEELLKLKDKYACIGDIRGIGLMIGMEFCKENNNPDGDIVTFIREVAVNNNLILLGCG
                     TEHNVLRFIAPLTVEKSEIDMAISIVEKGIVEYLNK"
     gene            complement(429190..429702)
                     /locus_tag="CA_C0369"
                     /db_xref="GeneID:1116552"
     CDS             complement(429190..429702)
                     /locus_tag="CA_C0369"
                     /codon_start=1
                     /transl_table=11
                     /product="acetyltransferase"
                     /protein_id="NP_347009.1"
                     /db_xref="GI:15893660"
                     /db_xref="GeneID:1116552"
                     /translation="MNKIILESERLLLRPLSFDDLINIEKGTINLIKVHINQNAIFDF
                     TKSAISKKIKKMEKVPKDIHEWYTYWLIVDKNTKSGIGFIGFKGTPDEGGHVEVGYSI
                     SCAYRKQGLMTEALSLLSNWASKNPDLKGITACKVLKTNTGSNRVLKNCNFKLASSSE
                     EFNYYLLDIH"
     gene            429935..433435
                     /locus_tag="CA_C0370"
                     /db_xref="GeneID:1116553"
     CDS             429935..433435
                     /locus_tag="CA_C0370"
                     /codon_start=1
                     /transl_table=11
                     /product="AcrB/AcrD/AcrF family cation efflux protein"
                     /protein_id="NP_347010.1"
                     /db_xref="GI:15893661"
                     /db_xref="GeneID:1116553"
                     /translation="MNRLTKFSLKNMFVIFLIIILITVGGLYSTKTINMESMPNINIP
                     VVTAVTVYPGASPEQVASDISRPVQKAISGIQGIQDVKTTSNENVSVVVAQFDYSADM
                     DKAQKNVEDAVNKIKFPESAKKSTISRISMGSAPIMTYSINSTKSIDELTKIVNDKIE
                     PKLSGISGVSSVEMQGTSNDDIYVKVDNDKLKNNGLTLSDVKTALQGNNISIPAGSVN
                     VGDSTLPIEMTKKLYTTADIEAMPIAVIPNQTKVVGEAFQQVQGGMTQLGQAVGQLGQ
                     NMGQLGQAVGQMGQGMGQMGQMVGGNTQSIAILNQMQKAQSQILLEQEVLTNPTSSAQ
                     DKTKAQATITAAQGMLQQAQAQLDKLMGAQIESSKALSSSAGSLKTAAPSQGTAKSSS
                     APSLGSSSSSSSSNASQIKVVYLKDVATVTRGSADKSYFIRSNSKNSIILNIYKTDDG
                     NTVNVAKDVASALEDLQKSNNGIKFNKISDSSKYVKDSVNGMVREGVLGALFAIVVIA
                     FFLKNIKATIIAVVSIPLSILIALILLPRFGITLNIMSLSGMAVAVGRIVDDSIVVIE
                     NIHRRILKDDVEKGKIIQVAADEVSSAITSSTVTTVAVFLPLAMISGMVGKVFVPFAV
                     TVVICILASLLVAVTVVPVMSRLMILNEKPKPEKGEGAIVGFYKKVLNGALNHRAAVM
                     GVSVVLFVLSLFLIKGIGIQFLPSSSSNVLNGTITTAPGTSAEKTNEEALKFEKYLLN
                     RSDVKTVVSSIGDNSSSSSSAMSMQGGNSGKITIVLKDGVNNDKSADEIIKKATDMSS
                     KNTKFAVTVQSFTSGSKDNVEIVVNGNNMKDITAAASKATEALKGVKELTNVNNTLSS
                     KKPEISVAIDSAKAANEGLSPMIAAGMVQGIMNYNNVTTIQSGKNNVNVYLGYDNKDI
                     NSLDKVKTIQLQGASGSFNLSDIADVQVADGPVSVEELNGNQYASITADVKTKDTQTA
                     SKNAMEKIKSIKGIPNGVTFTQNGSAKSISDSFSQMGMAMLVAVFMVYIVMVLAFGEP
                     KAPFAILFSLPFAAIGAIVALFITRQPLGIPGLIGMLMLIGIVVTNAIVLLDRVQSNR
                     KKGMLVREALIEAGAIRMRPIFMTAIATVMALTPLAAGFSEGAVISQGLGIVVIGGLV
                     VSTILTLIIVPVMYSVLERD"
     gene            433678..434364
                     /locus_tag="CA_C0371"
                     /db_xref="GeneID:1116554"
     CDS             433678..434364
                     /locus_tag="CA_C0371"
                     /codon_start=1
                     /transl_table=11
                     /product="response regulator"
                     /protein_id="NP_347011.1"
                     /db_xref="GI:15893662"
                     /db_xref="GeneID:1116554"
                     /translation="MYKILIIEDDKKLAEFTEEYLKRYNYEVFKIFDFKKVEEEFEKI
                     NPELVLLDVNLPYYDGFNLCRIFRRKSKAPIIFMSARSSEIEQIRGLEMGADDYITKP
                     FSFELLLAKVQASIRRTYGEYSEDNSEVLTVSGIIVDKNTFKMTYKDKEVELTKNELK
                     LITKLLKNINKVVTREELLEELWDESSFVDDNTLTVNVTRIKNKLSEVGIKNVVKNKR
                     GIGYYLDFKG"
     gene            434392..435396
                     /locus_tag="CA_C0372"
                     /db_xref="GeneID:1116555"
     CDS             434392..435396
                     /locus_tag="CA_C0372"
                     /codon_start=1
                     /transl_table=11
                     /product="sensory transduction histidine kinase"
                     /protein_id="NP_347012.1"
                     /db_xref="GI:15893663"
                     /db_xref="GeneID:1116555"
                     /translation="MYKKIIKNFMKEKLSYSISFFLSSGIILFYFYVSKNITDVVYPI
                     FMVVSIYIIFIVTEWFKYYRFNANLTRGIEREYYDLESVTPEQRMAQEAILKIHKNYA
                     AKISEIDYKNSDIKYFISQWIHNMKTPVSVIDLIVQREKEKLSGDVIKNIEEENYKIK
                     NGMDQVLNIIRLDEFSRDYEPEIVDIVELVKRTINLKKNQFIYGNAFPKVEFHVDKAL
                     VLTDKKWSTFIIDQIISNSIKYSKKEEKGYVYFNIVQSNNKTHLVIKDNGVGIPKYDL
                     KRIFEPFFTGENGRNFENSTGIGLYICKKIADNLGHEISVESEINKGTIVKITYMAKV
                     "
     gene            435539..436303
                     /locus_tag="CA_C0373"
                     /db_xref="GeneID:1116556"
     CDS             435539..436303
                     /locus_tag="CA_C0373"
                     /codon_start=1
                     /transl_table=11
                     /product="ABC transporter ATP-binding protein"
                     /protein_id="NP_347013.1"
                     /db_xref="GI:15893664"
                     /db_xref="GeneID:1116556"
                     /translation="MYVLQAENVTKVYGGRLEVNSNNALNGISLNIEDGEFTAIMGPS
                     GSGKTTLLNILSGIDEATRGKIKIMGKDITKFTRDEMAIFRRENLGIISQDFNLLDDL
                     TLEENAVLPLFIKDDSSENVKDRVEELFKFFNIWEQRNKYPHNVSGGQQQRAAACRAL
                     ITNPKIVMADEPTGNLDSKASTKFMKYMQMINENRNSTIIMVTHDSYAASFCKRVLFI
                     KDGKMYTEIRKKEGKEDFFNRILDCLAIIGGEVDEV"
     gene            436293..437609
                     /locus_tag="CA_C0374"
                     /db_xref="GeneID:1116557"
     CDS             436293..437609
                     /locus_tag="CA_C0374"
                     /codon_start=1
                     /transl_table=11
                     /product="ABC transporter permease"
                     /protein_id="NP_347014.1"
                     /db_xref="GI:15893665"
                     /db_xref="GeneID:1116557"
                     /translation="MKYKKVLSNSLKINFFSYVGFIISSSFAIMITFIYSTVTLSTHM
                     PQNNGRTFINYVVKLSIICIIICIGIFITYSYNNYIKWRTDEFKALILIGVTKVELRR
                     LLIMESFILVSVAFIIGASLGIVFSKIFFLSIIKLCGLRNVAFQITYKNYVNVISLFL
                     WMLALMLYRSYKISSFLDAKRLLKYKGTPILMKHENRKLRIFILIVLGCILYKKMSKG
                     FSQNMEFYMTNIFISVFLAYLSSSPFMWIVRKVVKKSKNNIYMQMKSVKSMFEMDKKL
                     TFLLSVMSFIIISYVRINYYTYDTGYQGMSNVFAANKGYFVTFIYVFTILLCFIIFSS
                     IIFCKTSFDIRSVKRLYYKMFIIGITQNEFKRFIRLKLFIIFFKPLILSLFMSVVYIE
                     ISNLKFNFSFGTAFIYLVYFISLLIGYFGAEKKYKKEVFNSKGMAI"
     gene            complement(437632..438792)
                     /gene="patA"
                     /locus_tag="CA_C0375"
                     /db_xref="GeneID:1116558"
     CDS             complement(437632..438792)
                     /gene="patA"
                     /locus_tag="CA_C0375"
                     /codon_start=1
                     /transl_table=11
                     /product="aminotransferase"
                     /protein_id="NP_347015.1"
                     /db_xref="GI:15893666"
                     /db_xref="GeneID:1116558"
                     /translation="MSCTINPLVKKIELSPIREISDAALKYSDAINLTVGQPDFTTPE
                     HIKLSAKKAIDNNHTSYTANSGICELRKAASNFINKKYNLNYNSDKEIIVTNGATEAI
                     DISLRTILEKDDEVLLPAPIYVGYEPVINFCGAKPVYMDTSSNNFILNAEILEKYLTP
                     KTKCLILCYPCNPTGSAMDKNALTEIVNLLKNKDIFVISDEIYSELTFKKRHFSIAGF
                     EDMRNKTILLNGVSKSHSMTGWRIGFIFAPEYLTSEIFKLHQYGSTCSCSISQYAALE
                     ALTNGFNDSEYMKKEYIKRRDFIYKELVSMDFDVVKPEGAFYIFPSIKKFNMTSLNFS
                     LKLLEKEHLAVVPGSAFSHYGEGYIRISYAASMKDLKEGMIRLRRFIQSVKL"
     gene            439416..440297
                     /locus_tag="CA_C0376"
                     /db_xref="GeneID:1116559"
     CDS             439416..440297
                     /locus_tag="CA_C0376"
                     /codon_start=1
                     /transl_table=11
                     /product="N-dimethylarginine"
                     /protein_id="NP_347016.1"
                     /db_xref="GI:15893667"
                     /db_xref="GeneID:1116559"
                     /translation="MERNFSASPIMERNFVVNSTGVLKKVLLCRPDYIEIEPIDEISK
                     SWYEKEYEINKEECIKEHEELVQAYQQNGIEVILIDGKPKLKNQVFSRDFGATIKEGY
                     ILGNFKETVRKEETKEYEDKLKELEIPCVAKCEKGVFEGGDFWFLDDKTIAIGTVDRT
                     NLEGIEEIRRQIERFGYEVIAARAEKGNLHLDMCFNVVAERLAVACVEVLSQDFLRVL
                     KEKKFQLIDVPKEGIAKHYCNIEALGNNKVMSFYNNKKVNEKLEAYGIEVIKISLNEL
                     LKSGGGIHCMTFPIIRE"
     gene            440318..440965
                     /locus_tag="CA_C0377"
                     /db_xref="GeneID:1116560"
     CDS             440318..440965
                     /locus_tag="CA_C0377"
                     /codon_start=1
                     /transl_table=11
                     /product="amino acid ABC transporter permease"
                     /protein_id="NP_347017.1"
                     /db_xref="GI:15893668"
                     /db_xref="GeneID:1116560"
                     /translation="MDFNTLDKVIPVLLRGTLVTIKLTFMAIIFGCIIALLVAILKVS
                     ANKFLNAVGGFYTWIFRGTPLLLQLYVFYYGLPALNINISATQAAILGLSLNSGAYIA
                     EIIRGGIIAIDKGQFEASKALGFTYGQTMRKVILPQAVRVIIPPMGNEFIALIKDTSL
                     VSVITMEELLRKAQLLVSSSGDAVTPYVITGVFYLVLTTVFTFLFSRIEKKLSLY"
     gene            440977..441708
                     /gene="glnQ"
                     /locus_tag="CA_C0378"
                     /db_xref="GeneID:1116561"
     CDS             440977..441708
                     /gene="glnQ"
                     /locus_tag="CA_C0378"
                     /codon_start=1
                     /transl_table=11
                     /product="glutamine ABC transporter ATP-binding protein"
                     /protein_id="NP_347018.1"
                     /db_xref="GI:15893669"
                     /db_xref="GeneID:1116561"
                     /translation="MSMIETCGLTKVFGKLTVFKDLNIKVKRGEVLVIIGPSGSGKST
                     FLRCINHLEIPEKGSVVIEGEKIDSKNKKTYKGIIEKMGMVFQGFNLFPHMTVLENVM
                     EAPITVKKEAKAVVKKRAEELIDKVGLIDKCNVYPSKLSGGQKQRVAIARALCMQPDI
                     MLFDEPTSALDPELVGEVLNVMKDLAREGMTMVVVTHEMGFAREVSDRVIFMDGGKIV
                     EEGKPEDIFNNPKEERTRAFLNKIL"
     gene            441788..442438
                     /locus_tag="CA_C0379"
                     /db_xref="GeneID:1116562"
     CDS             441788..442438
                     /locus_tag="CA_C0379"
                     /codon_start=1
                     /transl_table=11
                     /product="GntR family transcriptional regulator"
                     /protein_id="NP_347019.1"
                     /db_xref="GI:15893670"
                     /db_xref="GeneID:1116562"
                     /translation="MSKLPEIGTKISLTDKAYEIIKDAIMTNIFKPGELLIEEKLAEQ
                     LAISRTPLRAALRKLAYDHLVEINSSRNVIVANIGQKDVEEITVVREVLEPLAVKELE
                     NNIGEDELKKLEEILCRQKKAVLEDNYEELIKMEYEFHVAIGELTHNKWLHGMLKDIN
                     TIVQRYLILSGSLNKYKEVAIKEHEVIISEIRQGNYDKAVESMKCHISNVSSRMLK"
     gene            442627..443445
                     /locus_tag="CA_C0380"
                     /db_xref="GeneID:1116563"
     CDS             442627..443445
                     /locus_tag="CA_C0380"
                     /codon_start=1
                     /transl_table=11
                     /product="amino acid-binding protein"
                     /protein_id="NP_347020.1"
                     /db_xref="GI:15893671"
                     /db_xref="GeneID:1116563"
                     /translation="MKKSVKKIMAVILTAVIGVGLLAGCSSTGSSSNDESLSKVKKAG
                     VLKVGLSDDYPPMEFRDSNNKVSGFDIDMINAIGKKMGVKVQIVTNSFDGIFVALKAK
                     KFDMVQSCVSITDERKSTLLFSDPYIYGGVAVFVKKSNTTIKKPEDLKGKVVGCQAGT
                     TAEDALKKFNGLKETKKYQQTTDAFLDLENNRIEAVVADPMVGDYYTTKNPGKYEKIS
                     KYLGKEPVGAAFRKQDKTLKDAYQKAYNELKKDGTLSKLSNKWFGYDIYSSQNK"
     gene            complement(443736..444584)
                     /locus_tag="CA_C0381"
                     /db_xref="GeneID:1116564"
     CDS             complement(443736..444584)
                     /locus_tag="CA_C0381"
                     /codon_start=1
                     /transl_table=11
                     /product="methyl-accepting chemotaxis protein"
                     /protein_id="NP_347021.1"
                     /db_xref="GI:15893672"
                     /db_xref="GeneID:1116564"
                     /translation="MKKRGEFIMENSNEVILNLMKTIAENMPVVFDNKACILVTDKEK
                     YIKVVKSSGLSLNVNEGEPITNDLKQIINSGTPTTKDINESSLKIPIRRYTLPIKNGH
                     GEFIGSISISKSIDAKNKLLDLSSDLADTISNVSAAVEESTANIQTLSENNKDILVNV
                     HKAIEHTKNSGSVLKFVQGVAKETNLLGINAAIEAARAGEAGKGFSVVAQHIRKLSNS
                     TSDSIKEINEVLKNIEESVQQIADKIRNSNESFDTQAAALEEISASVQEVNNNAKTVE
                     ETARTL"
     gene            complement(444713..447403)
                     /gene="levR"
                     /locus_tag="CA_C0382"
                     /db_xref="GeneID:1116565"
     CDS             complement(444713..447403)
                     /gene="levR"
                     /locus_tag="CA_C0382"
                     /codon_start=1
                     /transl_table=11
                     /product="transcriptional regulator"
                     /protein_id="NP_347022.1"
                     /db_xref="GI:15893673"
                     /db_xref="GeneID:1116565"
                     /translation="MNRKEQIYNKLYEMPEGTKISAKELAEVLNMSRANVSHELNNLC
                     KEGKIFKTNGRPVLFFISNTINTKIKKSKLDEFVKNNLSLRQAVEQLKAAILYPPNGM
                     NCLILGNTGVGKSMFASLMHEYAVEMRVKEKGSPFITFNCADYSNNPQLLTSQLFGIK
                     KGTYTGADSDRIGLIEKANGGILFLDEVHRLPPEGQEALFTFLDKGIFRRMGDDKSRS
                     SNVLIISATTENPNSSLLKTFTRRIPMLITIPSLSERTLEERLYLVKTFFKDESKKLN
                     RDISVSLNTVRAFLSYDCPNNIGQLKSDVQLVCARAYSEFLTGSIKDVRINSRLIPIY
                     VKEGLFKEKEHRILWNKLMGDEIEYFKFSSNEAYDINEDSQNAKKSNIYEYIEQKLQA
                     LKHNGISNIDIENILEKDITKYFTKYISGISEELNKKNLITILGEDTLNFVDKIIYQI
                     VTSLRKNINNNVYTALALHINTLITRINSNKTIINPELRKIKSLYPTEYKIALNAKKQ
                     IENYINHPIPDDEAGYIALFIVNNDEKSPSKVIDTVKIIIIAHGKSTATSMAEVANTL
                     LEENFVIGINCPLDMKPSVVLGELKETVKSNLSTSGYILLVDMGSLTTFGEIIKKEFN
                     IPVKVFPLVSTLHVIEAARKAMLGLSIDEIFNNILTINSYQHITQHSSELNNKPIRKK
                     IAIVTACLTGEGGSLAIKSFLNSNLKYDKDLFEILCLNCLDKNHFKKELLSIIEQKEI
                     LFLVSSFPVDLNIKQYNMHDVLSMNVIDEIQQLVDTKSVILKLSLILKENIDNIDGKQ
                     LYDDIYRFVKRVEFKLKLKVDDEVFIGLVLHIAFAISRLKKGSHSAEYPDKEDFIKDN
                     MKVYSVIKENFVYLYNKYLVDFSDNELCYITNFFLNSPAS"
     gene            447644..447964
                     /locus_tag="CA_C0383"
                     /db_xref="GeneID:1116566"
     CDS             447644..447964
                     /locus_tag="CA_C0383"
                     /codon_start=1
                     /transl_table=11
                     /product="PTS system cellobiose-specific transporter
                     subunit IIA"
                     /protein_id="NP_347023.1"
                     /db_xref="GI:15893674"
                     /db_xref="GeneID:1116566"
                     /translation="MDIEQIIMNIIIYSGDARSYMYEALSKAREGKYDEINGLIKQAN
                     DAIGKAHDIQTSMLQKEAEGEALKVSILFVHAQDQLMTTISEKNLITEMIEMTKDINA
                     LSNK"
     gene            447990..448298
                     /gene="licB"
                     /locus_tag="CA_C0384"
                     /db_xref="GeneID:1116567"
     CDS             447990..448298
                     /gene="licB"
                     /locus_tag="CA_C0384"
                     /codon_start=1
                     /transl_table=11
                     /product="PTS system cellobiose-specific transporter
                     subunit IIB"
                     /protein_id="NP_347024.1"
                     /db_xref="GI:15893675"
                     /db_xref="GeneID:1116567"
                     /translation="MVRILLFCSAGMSTSMLVSKMKKAAEAKNIEAFIEAYPQAQMAD
                     YADKADIALLGPQIKFLLPKAKGVFDPKGVPVEVINSADYGMLNGEKVLDHALKVLGK
                     "
     gene            448323..449732
                     /locus_tag="CA_C0385"
                     /db_xref="GeneID:1116568"
     CDS             448323..449732
                     /locus_tag="CA_C0385"
                     /codon_start=1
                     /transl_table=11
                     /product="Beta-glucosidase"
                     /protein_id="NP_347025.1"
                     /db_xref="GI:15893676"
                     /db_xref="GeneID:1116568"
                     /translation="MKFPKDFFLGAASASYQVEGAWNEDGKGVSNWDVFTKIPGKTFE
                     GTNGDVAVDHYHRYKEDVKLMAEMGLDSYRFSVSWPRIIPDGDGEINQKGIEFYNNLI
                     DECLKYGIVPFVTLYHWDMPEVLEKAGGWTNKKTVDAFVKYAKACFEAFGDRVKRWIT
                     FNETIVFCSNGYLSGAHPPGITGDVKKYFQATHNVFTAHARSVIEYKKLKQYGEIGIT
                     HVFSPAFSVDDKEENKAAAYHANQYEITWYYDPILKGKYPEYVIKNIEKQGFLPDWTD
                     EELNTLREAAPLNDFIGLNYYQPQRVIKNHDTGEKIERTRENSTGAPGNASFDGFYRT
                     VKMDDKTYTKWGWEISPESLILGLEKLKEQYGDIKIYITENGLGDQDPIIEDEILDMP
                     RIKFIEAHLRAIKEAISRGINLKGYYAWSVIDLLSWLNGYKKQYGFIYVDHKHNLDRK
                     KKLSFYWYKKVIEERGKNI"
     gene            449789..451141
                     /gene="licC"
                     /locus_tag="CA_C0386"
                     /db_xref="GeneID:1116569"
     CDS             449789..451141
                     /gene="licC"
                     /locus_tag="CA_C0386"
                     /codon_start=1
                     /transl_table=11
                     /product="PTS system cellobiose-specific transporter
                     subunit IIC"
                     /protein_id="NP_347026.1"
                     /db_xref="GI:15893677"
                     /db_xref="GeneID:1116569"
                     /translation="MSKVDTIQEKLIPPIMKFANSKIITAIKDGVIITMPLTLVGSIF
                     LLIANFPIKSWNSWMTAIFGPNWAVPLTQVSGSTFDIMAIAAVIGIAAQYSKNEGQDP
                     VTAGLLGAVAFLIIMPSYSPINIGDKVGGIVMKHADKVQSVIPKAWTGGKGMIAALII
                     GVLTGYIYSWFLKRDIRIKLPESVPSGVSNAFSALIPGAVIITGSMLIFIFFNIVTGA
                     TALEWIYKVLQIPLQGITDSLGGAIAIPFVISFFWWFGVHGATLIGGVMNSIYQANTL
                     ANQDVFKAGHKLIASGAGKNAHIVCQQFQDNFVTLGGSGITLGLVAACFLFARSQRLK
                     QLGKLALVPGCFNINEPVLFGLPIVLNPLMFIPFLICPLVSGILTYFAIYTGLVPCFT
                     AVQAIWTTPPVLSGLIVAGWRGAVLQLIIIAIAAIVYFPFFKSLDKQYYQEEISGEAE
                     "
     gene            451325..451603
                     /locus_tag="CA_C0387"
                     /db_xref="GeneID:1116570"
     CDS             451325..451603
                     /locus_tag="CA_C0387"
                     /codon_start=1
                     /transl_table=11
                     /product="hypothetical protein"
                     /protein_id="NP_347027.1"
                     /db_xref="GI:15893678"
                     /db_xref="GeneID:1116570"
                     /translation="MKLFKIKITGSLEEFKIEYSFSTDYFNYKECTYEGTEQERYDQF
                     YEDLKTNGGPQPLNIKLKMSNGVMDRAFPKKDLLKLKNVQDFVKKMYT"
     gene            complement(452286..452978)
                     /locus_tag="CA_C0388"
                     /db_xref="GeneID:1116571"
     CDS             complement(452286..452978)
                     /locus_tag="CA_C0388"
                     /codon_start=1
                     /transl_table=11
                     /product="hypothetical protein"
                     /protein_id="NP_347028.1"
                     /db_xref="GI:15893679"
                     /db_xref="GeneID:1116571"
                     /translation="MKEKKIKILCSIAIMFMILLSVGCSKTGQSDDNSSKSKASVKSK
                     WIPSNTSTNLKSKYSVTRSKFVSQGQNIIDKLKLICDKYGIKYTLNDKYSKGNWLAFN
                     AKDIKENGNNGNVYDISYTGDIITDGKGNTTAYNNVELDVRQKNNKHFDTRYCKFLRE
                     FITSLTGNSNYDFKDFNSSVKQVDKDYTKKVLANRVKNNAKSFETIRVVQYNDNENTL
                     EYRFVTGSMPLK"
     gene            453589..453747
                     /locus_tag="CA_C0389"
                     /db_xref="GeneID:1116572"
     CDS             453589..453747
                     /locus_tag="CA_C0389"
                     /codon_start=1
                     /transl_table=11
                     /product="hypothetical protein"
                     /protein_id="NP_347029.1"
                     /db_xref="GI:15893680"
                     /db_xref="GeneID:1116572"
                     /translation="MKSGNIQLFWRCANSYRFILRDENVFKTASYFLMDKKQFYFFII
                     RRRRLWEK"
     gene            453735..454889
                     /locus_tag="CA_C0390"
                     /db_xref="GeneID:1116573"
     CDS             453735..454889
                     /locus_tag="CA_C0390"
                     /codon_start=1
                     /transl_table=11
                     /product="cystathionine gamma-synthase"
                     /protein_id="NP_347030.1"
                     /db_xref="GI:15893681"
                     /db_xref="GeneID:1116573"
                     /translation="MGEIDCRNFETKAVHGESGFESRTGAISYPIYQSSTFRHEGLNK
                     GTGYDYSRTGNPTRDEVEKTVAALENGRACLAYSSGMAAISSVLTIFKGGDHIIVSDD
                     LYGGTYRIFEEIYKHYGIEVTYTDTTSTENIEKELRENTKAIYLETPTNPLMKITDIR
                     EVSKLAKEHNTLLIVDNTFMTPYYQKPLELGADIVLHSGTKYLCGHNDALAGFVILND
                     ERLIEKLRFIQNSVGAVLAPFDSWLILRGIKTLHIRLDRQQENAIKIANFLKKHKKIT
                     KVLYPGLEEHVGHDILKSEASGFGAMISFYVDSKETVEKVLESVKVIIFAESLGGVES
                     LITYPYTQTHADIPDDIRKRLGVTDKLLRFSVGIENVDDLIKDLDKALQA"
     gene            454910..456043
                     /locus_tag="CA_C0391"
                     /db_xref="GeneID:1116574"
     CDS             454910..456043
                     /locus_tag="CA_C0391"
                     /codon_start=1
                     /transl_table=11
                     /product="cystathionine beta-lyase"
                     /protein_id="NP_347031.1"
                     /db_xref="GI:15893682"
                     /db_xref="GeneID:1116574"
                     /translation="MKFGTKLIHSGFEGDKATGAISTPIYQTSTFHQENIDGHVTYDY
                     ARSGNPTREALENTIALLEGGYKGFAFSSGMAAISSVLSIFSAHDHIIVPKDVYGGTY
                     RITTQFFSRFEVECEFVDTTDINEVQRAIKKNTKAIYIETPSNPLMKITDIRAIVELA
                     REYKLLVIADNTFMSPYLQRPLELGADIVVHSATKFLNGHSDIVAGLVVAKNKELADK
                     IYFVQNAFGAVLSPQDSWLLLRGMKTLKVRLNYQQNNATELAKWLLLNKFVDRVHYPG
                     MPSHEGREIHLSQASGAGAVLSFEACSTEKAKSFMKKVKCAAVGVSLGGVETIVSYPA
                     KMSHAEIPHNERIKLGIGDNLIRVSVGLEDIEDLIENFKIALE"
     gene            complement(456569..457024)
                     /locus_tag="CA_C0392"
                     /db_xref="GeneID:1116575"
     CDS             complement(456569..457024)
                     /locus_tag="CA_C0392"
                     /codon_start=1
                     /transl_table=11
                     /product="peptodoglycan-binding domain-containing protein"
                     /protein_id="NP_347032.1"
                     /db_xref="GI:15893683"
                     /db_xref="GeneID:1116575"
                     /translation="MRNLKMKALSLGIMSTVLISSTAFAATDNTKAQVPATATATAAN
                     TIHESFNYGPSGGPNIVAILNGGGIVQDGDIGYAVKEVQTGLYYYFNRHHIDDGQKYG
                     ATGSESAFEDGIFGYNTLCLVELFQKYNGLATDGKVGSQTWAKLGPWDL"
     gene            457379..458413
                     /gene="kdgR"
                     /locus_tag="CA_C0393"
                     /db_xref="GeneID:1116576"
     CDS             457379..458413
                     /gene="kdgR"
                     /locus_tag="CA_C0393"
                     /codon_start=1
                     /transl_table=11
                     /product="KDG operon repressor"
                     /protein_id="NP_347033.1"
                     /db_xref="GI:15893684"
                     /db_xref="GeneID:1116576"
                     /translation="MDNNKKVVIDDVAKLAGVSKATISRYLNGKFEYMSEKTKDRIKE
                     SIEELNYRPNNIARSLKSNKSKLIGVVIADLTNPFSSIIIKGIGDECKARGYNMVIAN
                     SDNDVKQEEEYIKSLLDQRVEGIIVNSTGYNEEFLLSIKERGIPVSMVDRTFCEDKVD
                     SVKSNNYDITVETINYLIDAGFNSLCFFTERLDNIKPRIERERAFIDVCSKRLKKENY
                     NISVVDYSKAGNLEVNIYKFLNNYSGKKAIFAVNGVVLLHTLSAINKLNINVPKDLGI
                     CGYDNWGWAALIPPGITTISQPSYEMGSEAAKLVLDRIEGKASLGAVCKTLSAKLEIR
                     GSTIPLNMPT"
     gene            458507..459133
                     /gene="kdgA"
                     /locus_tag="CA_C0394"
                     /db_xref="GeneID:1116577"
     CDS             458507..459133
                     /gene="kdgA"
                     /locus_tag="CA_C0394"
                     /codon_start=1
                     /transl_table=11
                     /product="deoxyphosphogluconate aldolase (gene kdgA)"
                     /protein_id="NP_347034.1"
                     /db_xref="GI:15893685"
                     /db_xref="GeneID:1116577"
                     /translation="MNKNEIKAKMKSKAIAVVRCSEFSLAEKMSKRLISQGIDTIEVT
                     YSVKDAGKLIKALKDEYPNSLIGAGTVVTAAQAKEAIDYGADFIVSPCIVEEVCEYCV
                     KNDIACSQGTATPTEAFKAASLGADIIKIFPGSSFKPSYIKELKGPFPDFDCMPTGGV
                     SDSNVKEWFDNGAFAVGLGGYFTKNITEDNLEEIDIRVKKVLDALKNA"
     gene            459419..460366
                     /gene="kdgK"
                     /locus_tag="CA_C0395"
                     /db_xref="GeneID:1116578"
     CDS             459419..460366
                     /gene="kdgK"
                     /locus_tag="CA_C0395"
                     /codon_start=1
                     /transl_table=11
                     /product="2-keto-3-deoxygluconate kinase"
                     /protein_id="NP_347035.1"
                     /db_xref="GI:15893686"
                     /db_xref="GeneID:1116578"
                     /translation="MSEFITIGEPLALFAAEGESEIDKRISEVDHFKKFLAGAEVNVS
                     VGVSRLGHSAQYITKLGEDPFGEFIRRRLNEENVGTDYISSTNKKFTGFQLKSKVSEG
                     DPSIFYFRKNSAAANFSVEDLNKVNLDGVKHVHITGIFPALSESTKEATYKLLELAKE
                     RNITTTFDTNLRPQLWNSKEDMISTINDIAFKSDILLPGINEGLVLMGSDKPEEIADF
                     YLNKGVKLVIIKLGSKGAYVKTKDEAYTVEGFKVKHVVDTVGAGDGFAVGVISAILEG
                     ISVKEAVRRGNAVGALAVMSEGDNDGYPTHEELEKFLGR"
     gene            460371..460997
                     /locus_tag="CA_C0396"
                     /db_xref="GeneID:1116579"
     CDS             460371..460997
                     /locus_tag="CA_C0396"
                     /codon_start=1
                     /transl_table=11
                     /product="3-hexulose-6-phosphate synthase"
                     /protein_id="NP_347036.1"
                     /db_xref="GI:15893687"
                     /db_xref="GeneID:1116579"
                     /translation="MKVQLALDRMTIDEAKSITEEVYDYIDIIEVGTSLIKDYGKKSI
                     SSMRDEFKDKLILADIKTCDEGEYEFKAAYEAGADIATVMGTSPFETIEICYKVSKEY
                     KKHMMIDLMETDDRKIQQLKTCEDAILFLHLPKDSENKSLLDMFQSKKQLFKDVKRIA
                     VGGGISEKVMPGITLINPEIVVVGSFITKSKNLSAAAREVRKVLENRR"
     gene            461003..461551
                     /locus_tag="CA_C0397"
                     /db_xref="GeneID:1116580"
     CDS             461003..461551
                     /locus_tag="CA_C0397"
                     /codon_start=1
                     /transl_table=11
                     /product="sugar phosphate aminotransferase involved in
                     capsule formation"
                     /protein_id="NP_347037.1"
                     /db_xref="GI:15893688"
                     /db_xref="GeneID:1116580"
                     /translation="MEVLKDILGEITQVINNVNESEMDGVVDFITKNKRVFVCGEGRS
                     GLIGKCFAMRLMHIGYTVYVVGETITPSIKADDVLFAISGSGETSMVLNLVRKSKDMG
                     AHIIGITSREGSSLASASFKKIIVPGAVKGDKGTDKKSIQLLSSLFDQSVHIVMDALC
                     LKLSYKDRIDNDAAIKNHSNLE"
     gene            461822..462124
                     /locus_tag="CA_C0398"
                     /db_xref="GeneID:1116581"
     CDS             461822..462124
                     /locus_tag="CA_C0398"
                     /codon_start=1
                     /transl_table=11
                     /product="hypothetical protein"
                     /protein_id="NP_347038.1"
                     /db_xref="GI:15893689"
                     /db_xref="GeneID:1116581"
                     /translation="MLRYDVTPKELKISAKIFKEKSDEIMGRISRLKASVDIYGATWQ
                     GAGHDAFESKYKIIEKDIQNIAKKLDNIAWELNNTANTFEQADEREKQKINALFKF"
     gene            462265..463539
                     /locus_tag="CA_C0399"
                     /db_xref="GeneID:1116582"
     CDS             462265..463539
                     /locus_tag="CA_C0399"
                     /codon_start=1
                     /transl_table=11
                     /product="hypothetical protein"
                     /protein_id="NP_347039.1"
                     /db_xref="GI:15893690"
                     /db_xref="GeneID:1116582"
                     /translation="MVNTQLKLLESNNSGLNSTDIIYNDISKVMKDFDSIVHKLSQMS
                     KDLEVAEKEYKDADNSFERKVNEVLHTAINEVEDFGEDIWEKYKKTPGEGAAFLSAAF
                     NSAKDMTLGAFDLMMYGLYMKANPVAHGKELYREAGEVYKCIKNPKKIMDNLGPLGKA
                     FLGINDKEIKNAAIHGDSYTIKKNMYAVSINALLIGDTGAGLLGKASKVEKNINKAGK
                     LESAGKKFSVFSKDIPNIEDKLASFREFLANKLRGVTREIPNPQLVRDSMGNTYMVWA
                     KKGGSSGGEVLKNEKVVNGVAETGGKLLSVEEYLKREVEAEKMYDIIRNYTTDVKKIS
                     ENTGIPESRINRIKEHVFYNEHIKTYEVGRFDPNYDMANAWERLIKGNYVQSDIDLLN
                     HEIFESKFESIFKTDYSTAHSKTESTGRIWNP"
     gene            463556..463807
                     /locus_tag="CA_C0400"
                     /db_xref="GeneID:1116583"
     CDS             463556..463807
                     /locus_tag="CA_C0400"
                     /codon_start=1
                     /transl_table=11
                     /product="hypothetical protein"
                     /protein_id="NP_347040.1"
                     /db_xref="GI:15893691"
                     /db_xref="GeneID:1116583"
                     /translation="MAVYVLLIKEYEDDEKVVYKYGPNEETTGKIEYNKISRDFKEIE
                     SIKKEGISNDFFINLTAQRIARIVGREKGIFPERTTIES"
     gene            464019..464162
                     /locus_tag="CA_C0401"
                     /db_xref="GeneID:1116584"
     CDS             464019..464162
                     /locus_tag="CA_C0401"
                     /codon_start=1
                     /transl_table=11
                     /product="hypothetical protein"
                     /protein_id="NP_347041.1"
                     /db_xref="GI:15893692"
                     /db_xref="GeneID:1116584"
                     /translation="MGNTYMVWAKKGGSSGSEVLKSEKVVNGVRNAGEEIVGTEHSEI
                     RPT"
     gene            464427..464933
                     /locus_tag="CA_C0402"
                     /db_xref="GeneID:1116585"
     CDS             464427..464933
                     /locus_tag="CA_C0402"
                     /codon_start=1
                     /transl_table=11
                     /product="AsnC family transcriptional regulator"
                     /protein_id="NP_347042.1"
                     /db_xref="GI:15893693"
                     /db_xref="GeneID:1116585"
                     /translation="MGVEAYRFAVNIEKKENKQAIKEKLLELGGILISEDVCGRINID
                     FCYEEGIIEVLMENPYEIHKELRGVENISNVKNQLRVYMRIAKPNSEKVIDKLMVLLS
                     DINSYFGIKGILDLITGKKVDICDYTEFKNDFIKAKIEFETFYSGIPYPIKCHEVFPK
                     YREIMGEK"
     gene            complement(465378..467552)
                     /locus_tag="CA_C0403"
                     /db_xref="GeneID:1116586"
     CDS             complement(465378..467552)
                     /locus_tag="CA_C0403"
                     /codon_start=1
                     /transl_table=11
                     /product="fibronectin type III"
                     /protein_id="NP_347043.1"
                     /db_xref="GI:15893694"
                     /db_xref="GeneID:1116586"
                     /translation="MNYKKITSVILSALIISAAFSYHSVKAADTNAVQNTTNSAQDAP
                     IDGTPYITNISSNSVFNSTIDPIIKINNPLLTEADVGQGKSIYATLNGQPYKLSFISK
                     DGNVLTLKGDTIGDNTPNGQKSTLTVYSTANTIATGNQAQKSSSVDFIIDTNPPSISF
                     EDKNGRTIDDSGIYSGEVDPVIKLGDNYHIASYDIKLNGNPYDGTPTQNADGSITFLG
                     KPLSEDGNYSISVKVVDDAGNSTTFSRSFTIDNTAPKISISGITNNSCVNTNVIPKIS
                     INDADLDASKTTVNVTRNDSVLPVQLSQNEDGSFSFEVTNEGTYSFTVTAYDKVGNTT
                     TSEPISFSIDKTAPSLNFNFTNGQYFNTPFKPTAKTTNADDFISKLLINGSAYSFDDL
                     PAFSDGTYEVEAQAKDKAGNLSEISYLKFIVDTIAPQINISNVSDNYYYNSSVSPIAS
                     STDVNLSSFKMFLNGAEYNAQPITQDGSYQLLIESSDKANNMSRKILNFFIDKTAPSI
                     SIKGLANNGFFNYFLNPYVYINDPNELMSILLLDGQDYHGGFINQDGKHILLVEAVDK
                     AGNITKEAYNFFIKATPPEIYVSEIENGKTYDHSVIPRISFSKDVVDSYTKITLDGNP
                     YNIGDEISSSGKHELVISVKDQYGNKAEKKIEFTIEGNISSSATVSSKIHTIIHKILP
                     AKTKKNNRIVYIISAIIWVIIMITIGIIIYRYKKSKRSDSNE"
     gene            467696..469669
                     /locus_tag="CA_C0404"
                     /db_xref="GeneID:1116587"
     CDS             467696..469669
                     /locus_tag="CA_C0404"
                     /codon_start=1
                     /transl_table=11
                     /product="Ser/Thr protein kinase"
                     /protein_id="NP_347044.1"
                     /db_xref="GI:15893695"
                     /db_xref="GeneID:1116587"
                     /translation="MVKSDIIIVKNFHGVFCLNLVNEIFENKYKIIDILGKGGMSTVY
                     LAKDIKLQKFWAIKEVSNNINDTSKLKVDLLAETNILKKLDHPALPRIVDIIKRDESL
                     YIVMDFIDGVSLDKFIHKNGAINEKVVLDWAKQICDVLSYLHSQKPNPIIYRDMKPGN
                     LMLTQNGKIKLIDFGIAREYKKEVSKDTTYIGTRGYAAPEQYGDCQSDARTDIYSFGV
                     TLYHMLTGKGPNDPPFELKPVRELNSSLSEGIEHIIEKSTRQDPSLRYQNVDEMLYDI
                     KNIHKLNSKYKKQLVKKYIKVAASACLFIFSVFLIISGVLGIKSDSANEYNNIIENGS
                     KQNGDKAVEYFKQAVDKNSSNPKAYIKIIDTYLENGEYDQSIDFIETNLNNKQSELLK
                     DNELLFKIGMAYFDDESYAKAYQYFNKIKGADISISEPLKYYKPVANALSKVDLQNKD
                     KIVSSITQLEKYIDSRSDVDYKVESYITLAELYRDNPQIFPQNTDKEIGVLEKASSVS
                     ANKNNAILYGQLGQAYFDKASESKIEQDKYNFYLNKALDSYKNSIQMGSKISNTYCKL
                     GLIYKYLGNTAESKNTFQKETQLFSDDYKGYMEMALLEYDSQQSAAPETRNYSEFVKY
                     YNSTVSKKYNENDVDFMTLKQEYNDLKNQGVIK"
     gene            469680..469937
                     /locus_tag="CA_C0405"
                     /db_xref="GeneID:1116588"
     CDS             469680..469937
                     /locus_tag="CA_C0405"
                     /codon_start=1
                     /transl_table=11
                     /product="hypothetical protein"
                     /protein_id="NP_347045.1"
                     /db_xref="GI:15893696"
                     /db_xref="GeneID:1116588"
                     /translation="MDPKVIDIIKIIIGILGVAASIVFLYFSIIHNYQSKEEETIEVP
                     DINEDVKSYKEVDGLDTVILNNPDDTFVIDKREKDDSTVCL"
     gene            469959..471509
                     /locus_tag="CA_C0406"
                     /db_xref="GeneID:1116589"
     CDS             469959..471509
                     /locus_tag="CA_C0406"
                     /codon_start=1
                     /transl_table=11
                     /product="FHA domain-containing protein"
                     /protein_id="NP_347046.1"
                     /db_xref="GI:15893697"
                     /db_xref="GeneID:1116589"
                     /translation="MIDYSDINLSDEIVERKVAVLNFGNSIKIDEYEVQRLNIEEPSL
                     ISMELKNTDILYDVTGKANLEEYLKKGKIASGKFCNILLKVLESLKDIDHASLKSGTI
                     PVEAKFMYIDEKKSSIFFIYVPANSIEEFNLEKQFKALVKKLIVDVVNIEDNDNFLFD
                     ILKALRNDDFNVLKDFIINYSSDESKSQIKGKDKDININININNPEPLKEGMVEVEVK
                     QHNNKDINATKAFKISQSNEKRVPERKNPIVARENINVNKNSIVTPISDPSDLLKPRT
                     EFIMDVKNEVISKPNVYEKPMVDSSKGKVKEFKLKSIFWIAAIQIFVILLSVCALILL
                     GDYNALKVLLVSILAGIDLIVTVLIILNFMKKKGKISVNVHNRNTENISDKRKNITSN
                     TTNNIKMSKREIVSEMSYSTQLINEQFPYLLENKKGVVEKIFINKDIFKIGRLTGSVD
                     YVSDNRAIGKMHAEIRKINSEYYLMDLDSKNGTFINDRRLESNELYKISENDILKFAN
                     SYYTFKFN"
     gene            471520..472299
                     /locus_tag="CA_C0407"
                     /db_xref="GeneID:1116590"
     CDS             471520..472299
                     /locus_tag="CA_C0407"
                     /codon_start=1
                     /transl_table=11
                     /product="PP2C phosphatase"
[truncated: 8,314,775 more chars]
